# Supplementary material for: N-[2-(4-Bromo­phen­yl)-5-methyl-4-oxo-1,3-thia­zolidin-3-yl]pyridine-3-carboxamide
Source: Acta Crystallogr Sect E Struct Rep Online. 2011 Mar 19;67(Pt 4):o914–5. doi: 10.1107/S1600536811009603 (PMC3100075; doi:10.1107/S1600536811009603)
Supplement: Supplementary file 1 [file e-67-0o914-sup1.cif]

##############################################################################
###                                                                        ###
###        Electronic paper (Acta Crystallographica Section E)             ###
###                                                                        ###
##############################################################################
#                                                                            #
# This CIF contains the data in a paper accepted for publication in Acta     #
# Crystallographica Section E. It conforms to the requirements of Notes      #
# for Authors for Section E, and has been peer reviewed under the auspices   #
# of the IUCr Commission on Journals.                                        #
#                                                                            #
# Full details of the Crystallographic Information File format               #
# are given in the paper "The Crystallographic Information File (CIF):       #
# a New Standard Archive File for Crystallography" by S. R. Hall, F. H.      #
# Allen and I. D. Brown [Acta Cryst. (1991), A47, 655-685].                  #
#                                                                            #
# The current version of the core CIF dictionary is obtainable from          #
# ftp://ftp.iucr.org/pub/cif_core.dic. The current version number is 2.4.    #
#                                                                            #
# Software is freely available for graphical display of the structure(s) in  #
# this CIF.  For information consult the CIF home page http://www.iucr.org/  #
# cif/home.html                                                              #
#                                                                            #
# This file may be used for bona fide research purposes within the           #
# scientific community so long as proper attribution is given to the journal # 
# article from which it was obtained.                                        #
#                                                                            #
##############################################################################
                                             
data_global
_audit_creation_method     'PLATON <TABLE ACC> option'
_journal_date_recd_electronic     2011-03-07
_journal_date_accepted     2011-03-14
_journal_name_full     'Acta Crystallographica, Section E'
_journal_year     2011
_journal_volume     67
_journal_issue      4
_journal_page_first     o914
_journal_page_last     o915
_journal_paper_category     QO
_journal_coeditor_code     OM2414
_publ_contact_author_name
; Dr. Mehmet Akkurt
;
_publ_contact_author_address
; Department of Physics
  Faculty of Arts and Sciences
  Erciyes University
  38039 Kayseri
  Turkey
;
_publ_contact_author_email     akkurt@erciyes.edu.tr
_publ_contact_author_fax     '+90-352-4374933'
_publ_contact_author_phone     '+90-352-4374901 ext. 33106'
_publ_section_title
;\
<i>N</i>-[2-(4-Bromophenyl)-5-methyl-4-oxo-1,3-thiazolidin-3-yl]pyridine-3-\
carboxamide
;
loop_
    _publ_author_name
    _publ_author_footnote
    _publ_author_address
    'Mehmet Akkurt' .
; Department of Physics,
  Faculty of Sciences,
  Erciyes University,
  38039 Kayseri,
  Turkey
;
    '\'Ismail \,Celik' .
; Department of Physics,
  Faculty of Arts and Sciences,
  Cumhuriyet University,
  58140 Sivas,
  Turkey
;
    'Hale Demir' .
;
Department of Pharmaceutical Chemistry,
Faculty of Pharmacy,
Istanbul University,
34116 Beyazit,
Istanbul,
Turkey
;
    'Sumru \"Ozk\?ir\?iml\?i' .
;
Department of Pharmaceutical Chemistry,
Faculty of Pharmacy,
Istanbul University,
34116 Beyazit,
Istanbul,
Turkey
;
    'Orhan B\"uy\"ukg\"ung\"or' .
;
   Department of Physics,
   Faculty of Arts and Sciences,
   Ondokuz May\?is University,
   55139 Samsun,
   Turkey
;
data_I
_chemical_name_systematic
;
<i>N</i>-[2-(4-Bromophenyl)-5-methyl-4-oxo-1,3-thiazolidin-3-yl]pyridine-3-
carboxamide
;
_chemical_name_common     ?
_chemical_formula_moiety     'C16 H14 Br N3 O2 S'
_chemical_formula_sum     'C16 H14 Br N3 O2 S'
_chemical_formula_structural     ?
_chemical_formula_iupac     'C16 H14 Br N3 O2 S'
_chemical_formula_weight     392.27
_chemical_melting_point     ?
_symmetry_cell_setting     tetragonal
_symmetry_space_group_name_H-M     'I 41/a'
_symmetry_space_group_name_Hall     '-I 4ad'
loop_
    _symmetry_equiv_pos_site_id
    _symmetry_equiv_pos_as_xyz
    1 x,y,z
    2 3/4-y,1/4+x,1/4+z
    3 1/2-x,-y,1/2+z
    4 3/4+y,3/4-x,3/4+z
    5 -x,-y,-z
    6 1/4+y,3/4-x,3/4-z
    7 1/2+x,y,1/2-z
    8 1/4-y,1/4+x,1/4-z
    9 1/2+x,1/2+y,1/2+z
    10 1/4-y,3/4+x,3/4+z
    11 -x,1/2-y,z
    12 1/4+y,1/4-x,1/4+z
    13 1/2-x,1/2-y,1/2-z
    14 3/4+y,1/4-x,1/4-z
    15 x,1/2+y,-z
    16 3/4-y,3/4+x,3/4-z
_cell_length_a     24.5799(8)
_cell_length_b     24.5799(8)
_cell_length_c     10.9601(6)
_cell_angle_alpha     90
_cell_angle_beta     90
_cell_angle_gamma     90
_cell_volume     6621.8(5)
_cell_formula_units_Z     16
_cell_measurement_reflns_used     9828
_cell_measurement_theta_min     1.66
_cell_measurement_theta_max     27.57
_cell_measurement_temperature     296
_cell_special_details
;
;
_exptl_crystal_description     'block'
_exptl_crystal_colour     'colourless'
_exptl_crystal_size_max     0.370
_exptl_crystal_size_mid     0.300
_exptl_crystal_size_min     0.280
_exptl_crystal_size_rad     ?
_exptl_crystal_density_diffrn     1.574
_exptl_crystal_density_meas     ?
_exptl_crystal_density_method     'Not Measured'
_exptl_crystal_F_000     3168
loop_
    _exptl_crystal_face_index_h
    _exptl_crystal_face_index_k
    _exptl_crystal_face_index_l
    _exptl_crystal_face_perp_dist
    0 -1 0 0.1490
    -24 5 2 0.2110
    20 -3 -2 0.3710
    1 0 -5 0.1410
    3 -4 6 0.1190
    29 26 13 0.1080
    -25 1 -7 0.2990
    -26 -7 -2 0.2840
    5 6 -2 0.2220
    26 -11 6 0.2990
    13 25 12 0.1180
    -2 16 1 0.1360
    0 6 1 0.1370
    0 1 0 0.1320
    2 27 -6 0.1570
    -5 -21 -7 0.1950
    2 -7 -1 0.2300
    5 -7 1 0.2680
_exptl_absorpt_coefficient_mu     2.621
_exptl_absorpt_correction_type     integration
_exptl_absorpt_process_details     '(X-RED32; Stoe & Cie, 2002)'
_exptl_absorpt_correction_T_min     0.444
_exptl_absorpt_correction_T_max     0.527
_exptl_special_details
;
;
_diffrn_ambient_temperature     296
_diffrn_radiation_type     'Mo K\a'
_diffrn_radiation_wavelength     0.71073
_diffrn_radiation_monochromator     'plane graphite'
_diffrn_measurement_device_type     'Stoe IPDS 2'
_diffrn_measurement_device     '2-circle goniometer'
_diffrn_measurement_method     \w
_diffrn_detector_area_resol_mean     6.67
_diffrn_reflns_number     13377
_diffrn_reflns_av_R_equivalents     0.0545
_diffrn_reflns_av_sigmaI/netI     0.0545
_diffrn_reflns_theta_min     1.66
_diffrn_reflns_theta_max     27.12
_diffrn_reflns_theta_full     27.12
_diffrn_measured_fraction_theta_max     0.995
_diffrn_measured_fraction_theta_full     0.995
_diffrn_reflns_limit_h_min     -31
_diffrn_reflns_limit_h_max     21
_diffrn_reflns_limit_k_min     -31
_diffrn_reflns_limit_k_max     31
_diffrn_reflns_limit_l_min     -14
_diffrn_reflns_limit_l_max     9
_diffrn_reflns_reduction_process
;
;
_refine_special_details
;
Refinement on <i>F</i>^2^ for ALL reflections except those flagged by the user
for potential systematic errors. Weighted <i>R</i>-factors <i>wR</i> and all
goodnesses of fit <i>S</i> are based on <i>F</i>^2^, conventional
<i>R</i>-factors <i>R</i> are based on <i>F</i>, with <i>F</i> set to zero for
negative <i>F</i>^2^. The observed criterion of <i>F</i>^2^ > \s(<i>F</i>^2^)
is used only for calculating -<i>R</i>-factor-obs <i>etc</i>. and is not
relevant to the choice of reflections for refinement. <i>R</i>-factors based
on <i>F</i>^2^ are statistically about twice as large as those based on
<i>F</i>, and <i>R</i>-factors based on ALL data will be even larger.
;
_reflns_number_total     3644
_reflns_number_gt     1834
_reflns_threshold_expression     I>2\s(I)
_refine_ls_structure_factor_coef     Fsqd
_refine_ls_matrix_type     full
_refine_ls_R_factor_all     0.1361
_refine_ls_R_factor_gt     0.0584
_refine_ls_wR_factor_gt     0.0981
_refine_ls_wR_factor_ref     0.1189
_refine_ls_goodness_of_fit_ref     1.021
_refine_ls_restrained_S_all     1.029
_refine_ls_number_reflns     3644
_refine_ls_number_parameters     259
_refine_ls_number_restraints     13
_refine_ls_number_constraints     ?
_refine_ls_hydrogen_treatment     mixed
_refine_ls_weighting_scheme     calc
_refine_ls_weighting_details
                 'calc w=1/[\s^2^(Fo^2^)+(0.0460P)^2^] where P=(Fo^2^+2Fc^2^)/3'
_atom_sites_solution_hydrogens     geom
_atom_sites_solution_primary     direct
_atom_sites_solution_secondary     difmap
_refine_ls_shift/su_max     0.000
_refine_ls_shift/su_mean     0.000
_refine_diff_density_max     0.388
_refine_diff_density_min     -0.344
_refine_ls_extinction_method     none
_refine_ls_abs_structure_details     ?
_refine_ls_abs_structure_Flack     .
loop_
    _atom_type_symbol
    _atom_type_description
    _atom_type_scat_dispersion_real
    _atom_type_scat_dispersion_imag
    _atom_type_scat_source
    S S 0.1246 0.1234 'International Tables Vol C Tables 4.2.6.8 and 6.1.1.4'
    O O 0.0106 0.0060 'International Tables Vol C Tables 4.2.6.8 and 6.1.1.4'
    N N 0.0061 0.0033 'International Tables Vol C Tables 4.2.6.8 and 6.1.1.4'
    Br Br -0.2901 2.4595 'International Tables Vol C Tables 4.2.6.8 and 6.1.1.4'
    H H 0.0000 0.0000 'International Tables Vol C Tables 4.2.6.8 and 6.1.1.4'
    C C 0.0033 0.0016 'International Tables Vol C Tables 4.2.6.8 and 6.1.1.4'
_computing_data_collection     'X-AREA (Stoe & Cie, 2002)'
_computing_cell_refinement     'X-AREA (Stoe & Cie, 2002)'
_computing_data_reduction     'X-RED32 (Stoe & Cie, 2002)'
_computing_structure_solution     'SIR97 (Altomare <i>et al.</i>, 1999)'
_computing_structure_refinement     'SHELXL97 (Sheldrick, 2008)'
_computing_molecular_graphics     'ORTEP-3 (Farrugia, 1997)'
_computing_publication_material     'WinGX (Farrugia, 1999)'
loop_
    _atom_site_type_symbol
    _atom_site_label
    _atom_site_fract_x
    _atom_site_fract_y
    _atom_site_fract_z
    _atom_site_U_iso_or_equiv
    _atom_site_thermal_displace_type
    _atom_site_calc_flag
    _atom_site_refinement_flags
    _atom_site_occupancy
    Br Br1 0.16970(2) 0.06678(2) 0.30959(7) 0.1147(3) Uani . . 1.000
    S S1A 0.2142(3) 0.3258(3) 0.5735(10) 0.112(3) Uani . . 0.605(13)
    O O1A 0.3622(6) 0.3685(8) 0.529(2) 0.106(7) Uani . . 0.605(13)
    O O2 0.36844(13) 0.25700(14) 0.7196(3) 0.0950(14) Uani . . 1.000
    N N1 0.31204(11) 0.29058(12) 0.5238(3) 0.0623(13) Uani . . 1.000
    N N2 0.35645(13) 0.25553(13) 0.5165(3) 0.0595(11) Uani . . 1.000
    N N3 0.48519(14) 0.14473(13) 0.4828(4) 0.0707(14) Uani . . 1.000
    C C1 0.20330(14) 0.18614(15) 0.5608(4) 0.0640(14) Uani . . 1.000
    C C2 0.18240(16) 0.14118(16) 0.5027(5) 0.0730(16) Uani . . 1.000
    C C3 0.19861(16) 0.12919(15) 0.3869(5) 0.0673(18) Uani . . 1.000
    C C4 0.23459(18) 0.16225(18) 0.3269(4) 0.0763(17) Uani . . 1.000
    C C5 0.25484(16) 0.20793(16) 0.3847(4) 0.0653(16) Uani . . 1.000
    C C6 0.23981(14) 0.22004(14) 0.5022(4) 0.0560(14) Uani . . 1.000
    C C7 0.26058(14) 0.26964(15) 0.5686(4) 0.0703(16) Uani . . 1.000
    C C8A 0.2692(4) 0.3725(3) 0.5910(13) 0.075(4) Uani . . 0.605(13)
    C C9A 0.3197(5) 0.3447(3) 0.548(2) 0.079(8) Uani . . 0.605(13)
    C C10A 0.2598(5) 0.4271(4) 0.5333(15) 0.125(7) Uani . . 0.605(13)
    C C11 0.38243(15) 0.24133(15) 0.6199(5) 0.0603(14) Uani . . 1.000
    C C12 0.42975(14) 0.20345(14) 0.6039(4) 0.0510(14) Uani . . 1.000
    C C13 0.46220(17) 0.19258(16) 0.7037(4) 0.0673(16) Uani . . 1.000
    C C14 0.50564(16) 0.15811(16) 0.6913(5) 0.0713(18) Uani . . 1.000
    C C15 0.51542(16) 0.13554(16) 0.5804(5) 0.0663(16) Uani . . 1.000
    C C16 0.44267(16) 0.17785(16) 0.4962(4) 0.0630(14) Uani . . 1.000
    O O1B 0.3661(9) 0.3633(10) 0.482(3) 0.077(6) Uani . . 0.395(13)
    C C8B 0.2702(5) 0.3783(5) 0.5205(14) 0.063(5) Uani . . 0.395(13)
    S S1B 0.2171(4) 0.3287(4) 0.5249(11) 0.078(2) Uani . . 0.395(13)
    C C10B 0.2737(7) 0.4152(8) 0.6288(16) 0.100(7) Uani . . 0.395(13)
    C C9B 0.3209(8) 0.3454(4) 0.508(3) 0.059(7) Uani . . 0.395(13)
    H H5 0.27890 0.23070 0.34360 0.0780 Uiso calc R 1.000
    H H7 0.26680 0.25850 0.65330 0.0840 Uiso calc R 1.000
    H H4 0.24530 0.15400 0.24770 0.0910 Uiso calc R 1.000
    H H10A 0.22620 0.44200 0.56260 0.1870 Uiso calc . 0.605(13)
    H H10B 0.25810 0.42300 0.44630 0.1870 Uiso calc . 0.605(13)
    H H8A 0.27360 0.37870 0.67870 0.07(2) Uiso calc . 0.605(13)
    H H13 0.45460 0.20850 0.77870 0.0810 Uiso calc R 1.000
    H H14 0.52800 0.15030 0.75750 0.0850 Uiso calc R 1.000
    H H15 0.54510 0.11230 0.57270 0.0800 Uiso calc R 1.000
    H H16 0.42050 0.18400 0.42880 0.0760 Uiso calc R 1.000
    H H1 0.19280 0.19380 0.64040 0.0770 Uiso calc R 1.000
    H HN2 0.3657(17) 0.2533(17) 0.4409(14) 0.0810 Uiso . . 1.000
    H H10C 0.28920 0.45110 0.55420 0.1870 Uiso calc . 0.605(13)
    H H2A 0.15730 0.11910 0.54230 0.0870 Uiso calc R 1.000
    H H8B 0.26570 0.40050 0.44690 0.0750 Uiso calc . 0.395(13)
    H H10D 0.24060 0.43570 0.63580 0.1500 Uiso calc . 0.395(13)
    H H10E 0.30370 0.43980 0.61860 0.1500 Uiso calc . 0.395(13)
    H H10F 0.27900 0.39400 0.70120 0.1500 Uiso calc . 0.395(13)
loop_
    _atom_site_aniso_label
    _atom_site_aniso_U_11
    _atom_site_aniso_U_22
    _atom_site_aniso_U_33
    _atom_site_aniso_U_12
    _atom_site_aniso_U_13
    _atom_site_aniso_U_23
    Br1 0.1245(5) 0.0791(3) 0.1405(6) -0.0194(3) -0.0237(4) -0.0275(3)
    S1A 0.0607(18) 0.092(3) 0.183(8) -0.0045(15) 0.027(3) -0.069(3)
    O1A 0.066(5) 0.084(5) 0.167(19) -0.012(4) 0.003(7) -0.028(8)
    O2 0.094(2) 0.131(3) 0.060(2) 0.0395(19) 0.0025(17) -0.029(2)
    N1 0.0498(17) 0.0572(18) 0.080(3) 0.0016(14) 0.0006(16) -0.0031(17)
    N2 0.0555(18) 0.071(2) 0.052(2) 0.0053(15) 0.0044(18) -0.0008(19)
    N3 0.076(2) 0.074(2) 0.062(3) 0.0162(18) 0.013(2) 0.0013(19)
    C1 0.060(2) 0.070(2) 0.062(3) 0.0051(19) 0.014(2) -0.001(2)
    C2 0.061(2) 0.059(2) 0.099(4) -0.0032(19) 0.004(3) 0.009(2)
    C3 0.069(3) 0.055(2) 0.078(4) 0.0041(19) -0.010(2) -0.005(2)
    C4 0.090(3) 0.082(3) 0.057(3) -0.004(2) 0.002(2) -0.010(3)
    C5 0.070(3) 0.068(2) 0.058(3) -0.0105(19) 0.004(2) 0.003(2)
    C6 0.051(2) 0.057(2) 0.060(3) 0.0035(17) 0.003(2) -0.005(2)
    C7 0.059(2) 0.077(3) 0.075(3) -0.0095(18) 0.009(2) -0.016(2)
    C8A 0.083(6) 0.065(6) 0.076(10) 0.000(4) 0.005(7) -0.012(6)
    C9A 0.050(7) 0.076(8) 0.11(2) -0.008(5) -0.009(6) -0.003(5)
    C10A 0.139(9) 0.073(7) 0.162(16) 0.020(6) -0.004(9) -0.001(8)
    C11 0.061(2) 0.067(2) 0.053(3) 0.0035(18) 0.004(2) -0.007(2)
    C12 0.057(2) 0.053(2) 0.043(3) -0.0029(16) 0.0041(19) -0.0006(18)
    C13 0.082(3) 0.069(2) 0.051(3) 0.004(2) -0.006(2) -0.007(2)
    C14 0.070(3) 0.066(2) 0.078(4) 0.008(2) -0.017(2) 0.000(3)
    C15 0.061(2) 0.060(2) 0.078(4) 0.0060(18) 0.007(2) 0.002(2)
    C16 0.070(2) 0.070(2) 0.049(3) 0.012(2) 0.003(2) -0.002(2)
    O1B 0.073(8) 0.063(9) 0.096(14) -0.008(6) 0.006(7) 0.010(9)
    C8B 0.072(7) 0.063(8) 0.053(10) 0.008(5) 0.001(8) 0.012(8)
    S1B 0.049(3) 0.069(3) 0.115(6) 0.0113(17) 0.007(3) -0.030(3)
    C10B 0.110(11) 0.078(11) 0.112(15) -0.013(8) -0.001(10) -0.020(11)
    C9B 0.069(12) 0.057(10) 0.052(14) 0.006(8) -0.001(7) -0.004(6)
_geom_special_details
;
Bond distances, angles <i>etc</i>. have been calculated using the rounded
fractional coordinates. All su's are estimated from the variances of the
(full) variance-covariance matrix. The cell e.s.d.'s are taken into account in
the estimation of distances, angles and torsion angles
;
loop_
    _geom_bond_atom_site_label_1
    _geom_bond_atom_site_label_2
    _geom_bond_site_symmetry_1
    _geom_bond_site_symmetry_2
    _geom_bond_distance
    _geom_bond_publ_flag
    Br1 C3 . . 1.891(4) no
    S1A C7 . . 1.791(8) no
    S1A C8A . . 1.784(12) no
    S1B C7 . . 1.865(11) no
    S1B C8B . . 1.787(16) no
    O1A C9A . . 1.22(2) no
    O1B C9B . . 1.23(3) no
    O2 C11 . . 1.209(6) no
    N1 C9A . . 1.370(9) no
    N1 N2 . . 1.393(4) no
    N1 C7 . . 1.451(5) no
    N1 C9B . . 1.376(11) no
    N2 C11 . . 1.347(6) no
    N3 C15 . . 1.322(6) no
    N3 C16 . . 1.333(5) no
    N2 HN2 . . 0.861(19) no
    C1 C6 . . 1.383(5) no
    C1 C2 . . 1.375(6) no
    C2 C3 . . 1.363(7) no
    C3 C4 . . 1.369(6) no
    C4 C5 . . 1.382(6) no
    C5 C6 . . 1.372(6) no
    C6 C7 . . 1.509(5) no
    C8A C9A . . 1.493(16) no
    C8A C10A . . 1.502(14) no
    C8B C9B . . 1.49(2) no
    C8B C10B . . 1.50(2) no
    C11 C12 . . 1.500(5) no
    C12 C13 . . 1.380(6) no
    C12 C16 . . 1.375(6) no
    C13 C14 . . 1.370(6) no
    C14 C15 . . 1.358(7) no
    C1 H1 . . 0.9300 no
    C2 H2A . . 0.9300 no
    C4 H4 . . 0.9300 no
    C5 H5 . . 0.9300 no
    C7 H7 . . 0.9800 no
    C8A H8A . . 0.9800 no
    C8B H8B . . 0.9800 no
    C10A H10B . . 0.9600 no
    C10A H10C . . 0.9600 no
    C10A H10A . . 0.9600 no
    C10B H10F . . 0.9600 no
    C10B H10D . . 0.9600 no
    C10B H10E . . 0.9600 no
    C13 H13 . . 0.9300 no
    C14 H14 . . 0.9300 no
    C15 H15 . . 0.9300 no
    C16 H16 . . 0.9300 no
loop_
    _geom_contact_atom_site_label_1
    _geom_contact_atom_site_label_2
    _geom_contact_distance
    _geom_contact_site_symmetry_1
    _geom_contact_site_symmetry_2
    _geom_contact_publ_flag
    Br1 C2 3.679(4) . 10_544 no
    Br1 C3 3.669(4) . 10_544 no
    S1B C15 3.651(12) . 10_544 no
    S1B C14 3.679(11) . 10_544 no
    S1A H14 3.1300 . 10_544 no
    S1B H15 3.0700 . 10_544 no
    S1B H14 3.1500 . 10_544 no
    S1B H4 3.1600 . 13_555 no
    O1A N2 2.78(2) . . no
    O1A C15 3.062(16) . 11_655 no
    O1A C11 3.32(2) . . no
    O1B N2 2.69(2) . . no
    O1B C11 3.38(3) . . no
    O1B C16 3.23(3) . 6_555 no
    O1B C15 3.11(2) . 11_655 no
    O2 N1 2.685(5) . . no
    O2 C7 3.141(5) . . no
    O2 C9A 3.102(15) . . no
    O2 C1 3.295(5) . 13_556 no
    O2 C9B 3.39(2) . . no
    O1A H15 2.3800 . 11_655 no
    O1A H10C 2.7200 . . no
    O1B H10E 2.8500 . . no
    O1B H15 2.4700 . 11_655 no
    O1B HN2 2.74(5) . . no
    O1B H16 2.5700 . 6_555 no
    O2 H1 2.4700 . 13_556 no
    O2 H7 2.6000 . . no
    O2 H13 2.5200 . . no
    N1 O2 2.685(5) . . no
    N2 N3 2.899(5) . 6_555 no
    N2 O1A 2.78(2) . . no
    N2 C5 3.113(5) . . no
    N2 O1B 2.69(2) . . no
    N3 N2 2.899(5) . 16_545 no
    N1 H5 2.5900 . . no
    N2 H16 2.5500 . . no
    N2 H5 2.7600 . . no
    N3 HN2 2.05(2) . 16_545 no
    N3 H16 2.7400 . 16_545 no
    C1 C14 3.483(6) . 10_544 no
    C1 O2 3.295(5) . 13_556 no
    C2 C13 3.574(6) . 10_544 no
    C2 Br1 3.679(4) . 12_555 no
    C3 Br1 3.669(4) . 12_555 no
    C5 N2 3.113(5) . . no
    C7 O2 3.141(5) . . no
    C9A O2 3.102(15) . . no
    C9B O2 3.39(2) . . no
    C11 O1A 3.32(2) . . no
    C11 O1B 3.38(3) . . no
    C13 C13 3.380(6) . 11_655 no
    C13 C2 3.574(6) . 12_555 no
    C14 S1B 3.679(11) . 12_555 no
    C14 C1 3.483(6) . 12_555 no
    C15 O1A 3.062(16) . 11_655 no
    C15 O1B 3.11(2) . 11_655 no
    C15 S1B 3.651(12) . 12_555 no
    C16 O1B 3.23(3) . 16_545 no
    C5 H5 3.0400 . 13_555 no
    C5 HN2 3.01(4) . . no
    C8B H10E 3.0800 . 4_454 no
    C8B H4 3.0700 . 13_555 no
    C10A H10C 3.0100 . 4_454 no
    C11 H7 2.9000 . . no
    C15 HN2 3.048(18) . 16_545 no
    C16 HN2 2.72(4) . . no
    C16 HN2 2.88(3) . 16_545 no
    H1 O2 2.4700 . 13_556 no
    H1 H7 2.4200 . . no
    HN2 C16 2.72(4) . . no
    HN2 H16 2.1800 . . no
    HN2 C5 3.01(4) . . no
    HN2 N3 2.05(2) . 6_555 no
    HN2 C15 3.048(18) . 6_555 no
    HN2 O1B 2.74(5) . . no
    HN2 C16 2.88(3) . 6_555 no
    HN2 H5 2.4500 . . no
    H4 S1B 3.1600 . 13_555 no
    H4 H8B 2.5300 . 13_555 no
    H4 C8B 3.0700 . 13_555 no
    H5 C5 3.0400 . 13_555 no
    H5 HN2 2.4500 . . no
    H5 N1 2.5900 . . no
    H5 N2 2.7600 . . no
    H7 C11 2.9000 . . no
    H7 H1 2.4200 . . no
    H7 O2 2.6000 . . no
    H7 H7 2.3100 . 13_556 no
    H8B H10E 2.3400 . 4_454 no
    H8B H4 2.5300 . 13_555 no
    H10B H10C 2.2900 . 4_454 no
    H10C O1A 2.7200 . . no
    H10C H10B 2.2900 . 2_555 no
    H10C C10A 3.0100 . 2_555 no
    H10E C8B 3.0800 . 2_555 no
    H10E O1B 2.8500 . . no
    H10E H8B 2.3400 . 2_555 no
    H13 O2 2.5200 . . no
    H14 S1A 3.1300 . 12_555 no
    H14 S1B 3.1500 . 12_555 no
    H15 O1B 2.4700 . 11_655 no
    H15 S1B 3.0700 . 12_555 no
    H15 O1A 2.3800 . 11_655 no
    H16 N2 2.5500 . . no
    H16 N3 2.7400 . 6_555 no
    H16 O1B 2.5700 . 16_545 no
    H16 HN2 2.1800 . . no
loop_
    _geom_angle_atom_site_label_1
    _geom_angle_atom_site_label_2
    _geom_angle_atom_site_label_3
    _geom_angle_site_symmetry_1
    _geom_angle_site_symmetry_2
    _geom_angle_site_symmetry_3
    _geom_angle
    _geom_angle_publ_flag
    C7 S1A C8A . . . 91.0(4) no
    C7 S1B C8B . . . 96.9(6) no
    N2 N1 C9A . . . 120.3(6) no
    N2 N1 C9B . . . 118.3(9) no
    C7 N1 C9A . . . 113.5(7) no
    C7 N1 C9B . . . 121.9(9) no
    N2 N1 C7 . . . 118.9(3) no
    N1 N2 C11 . . . 118.9(3) no
    C15 N3 C16 . . . 117.1(4) no
    C11 N2 HN2 . . . 132(3) no
    N1 N2 HN2 . . . 108(3) no
    C2 C1 C6 . . . 120.8(4) no
    C1 C2 C3 . . . 119.7(4) no
    Br1 C3 C4 . . . 120.6(4) no
    Br1 C3 C2 . . . 118.9(3) no
    C2 C3 C4 . . . 120.5(4) no
    C3 C4 C5 . . . 119.7(4) no
    C4 C5 C6 . . . 120.6(4) no
    C1 C6 C7 . . . 118.9(4) no
    C1 C6 C5 . . . 118.7(4) no
    C5 C6 C7 . . . 122.5(3) no
    N1 C7 C6 . . . 114.7(3) no
    S1A C7 C6 . . . 115.0(4) no
    S1B C7 N1 . . . 97.9(4) no
    S1B C7 C6 . . . 108.1(4) no
    S1A C7 N1 . . . 107.0(4) no
    S1A C8A C9A . . . 107.6(7) no
    C9A C8A C10A . . . 113.8(11) no
    S1A C8A C10A . . . 114.4(9) no
    S1B C8B C10B . . . 115.7(11) no
    C9B C8B C10B . . . 110.7(15) no
    S1B C8B C9B . . . 104.1(9) no
    N1 C9A C8A . . . 113.0(8) no
    O1A C9A C8A . . . 123.3(11) no
    O1A C9A N1 . . . 123.6(14) no
    N1 C9B C8B . . . 112.8(14) no
    O1B C9B C8B . . . 125.6(15) no
    O1B C9B N1 . . . 121.5(17) no
    O2 C11 N2 . . . 122.9(4) no
    O2 C11 C12 . . . 121.6(4) no
    N2 C11 C12 . . . 115.5(4) no
    C13 C12 C16 . . . 117.3(3) no
    C11 C12 C16 . . . 124.3(4) no
    C11 C12 C13 . . . 118.4(4) no
    C12 C13 C14 . . . 119.5(4) no
    C13 C14 C15 . . . 118.7(4) no
    N3 C15 C14 . . . 123.7(4) no
    N3 C16 C12 . . . 123.7(4) no
    C2 C1 H1 . . . 120.00 no
    C6 C1 H1 . . . 120.00 no
    C1 C2 H2A . . . 120.00 no
    C3 C2 H2A . . . 120.00 no
    C3 C4 H4 . . . 120.00 no
    C5 C4 H4 . . . 120.00 no
    C4 C5 H5 . . . 120.00 no
    C6 C5 H5 . . . 120.00 no
    S1A C7 H7 . . . 107.00 no
    N1 C7 H7 . . . 106.00 no
    C6 C7 H7 . . . 106.00 no
    S1B C7 H7 . . . 123.00 no
    S1A C8A H8A . . . 107.00 no
    C9A C8A H8A . . . 107.00 no
    C10A C8A H8A . . . 107.00 no
    C9B C8B H8B . . . 109.00 no
    C10B C8B H8B . . . 109.00 no
    S1B C8B H8B . . . 109.00 no
    C8A C10A H10C . . . 109.00 no
    H10A C10A H10B . . . 110.00 no
    H10B C10A H10C . . . 110.00 no
    C8A C10A H10B . . . 109.00 no
    H10A C10A H10C . . . 109.00 no
    C8A C10A H10A . . . 109.00 no
    H10D C10B H10F . . . 110.00 no
    C8B C10B H10D . . . 109.00 no
    C8B C10B H10E . . . 109.00 no
    C8B C10B H10F . . . 110.00 no
    H10D C10B H10E . . . 109.00 no
    H10E C10B H10F . . . 110.00 no
    C14 C13 H13 . . . 120.00 no
    C12 C13 H13 . . . 120.00 no
    C15 C14 H14 . . . 121.00 no
    C13 C14 H14 . . . 121.00 no
    N3 C15 H15 . . . 118.00 no
    C14 C15 H15 . . . 118.00 no
    C12 C16 H16 . . . 118.00 no
    N3 C16 H16 . . . 118.00 no
loop_
    _geom_torsion_atom_site_label_1
    _geom_torsion_atom_site_label_2
    _geom_torsion_atom_site_label_3
    _geom_torsion_atom_site_label_4
    _geom_torsion_site_symmetry_1
    _geom_torsion_site_symmetry_2
    _geom_torsion_site_symmetry_3
    _geom_torsion_site_symmetry_4
    _geom_torsion
    _geom_torsion_publ_flag
    C8A S1A C7 N1 . . . . -26.3(7) no
    C8A S1A C7 C6 . . . . -154.9(6) no
    C7 S1A C8A C9A . . . . 19.9(12) no
    C7 S1A C8A C10A . . . . 147.4(10) no
    C7 N1 N2 C11 . . . . -75.1(4) no
    C9A N1 N2 C11 . . . . 73.1(11) no
    C9A N1 C7 S1A . . . . 26.8(10) no
    N2 N1 C7 C6 . . . . -54.3(5) no
    C9A N1 C7 C6 . . . . 155.5(9) no
    C7 N1 C9A C8A . . . . -12.1(17) no
    N2 N1 C9A O1A . . . . 23(3) no
    C7 N1 C9A O1A . . . . 172.4(18) no
    N2 N1 C9A C8A . . . . -161.9(10) no
    N2 N1 C7 S1A . . . . 177.0(4) no
    N1 N2 C11 O2 . . . . 1.2(6) no
    N1 N2 C11 C12 . . . . 180.0(3) no
    C16 N3 C15 C14 . . . . -0.5(6) no
    C15 N3 C16 C12 . . . . 1.6(6) no
    C2 C1 C6 C7 . . . . 178.5(3) no
    C2 C1 C6 C5 . . . . 0.0(6) no
    C6 C1 C2 C3 . . . . 1.3(6) no
    C1 C2 C3 C4 . . . . -1.5(6) no
    C1 C2 C3 Br1 . . . . 179.5(3) no
    C2 C3 C4 C5 . . . . 0.4(6) no
    Br1 C3 C4 C5 . . . . 179.4(3) no
    C3 C4 C5 C6 . . . . 0.9(6) no
    C4 C5 C6 C7 . . . . -179.6(4) no
    C4 C5 C6 C1 . . . . -1.1(6) no
    C5 C6 C7 N1 . . . . -24.1(5) no
    C5 C6 C7 S1A . . . . 100.6(5) no
    C1 C6 C7 N1 . . . . 157.4(3) no
    C1 C6 C7 S1A . . . . -77.9(5) no
    C10A C8A C9A N1 . . . . -136.2(13) no
    S1A C8A C9A N1 . . . . -8.3(18) no
    C10A C8A C9A O1A . . . . 39(3) no
    S1A C8A C9A O1A . . . . 167(2) no
    N2 C11 C12 C13 . . . . 172.2(3) no
    O2 C11 C12 C13 . . . . -9.0(6) no
    O2 C11 C12 C16 . . . . 169.8(4) no
    N2 C11 C12 C16 . . . . -9.0(5) no
    C16 C12 C13 C14 . . . . 1.0(6) no
    C11 C12 C16 N3 . . . . 179.2(4) no
    C11 C12 C13 C14 . . . . 180.0(4) no
    C13 C12 C16 N3 . . . . -1.9(6) no
    C12 C13 C14 C15 . . . . -0.1(6) no
    C13 C14 C15 N3 . . . . -0.2(6) no
loop_
    _geom_hbond_atom_site_label_D
    _geom_hbond_atom_site_label_H
    _geom_hbond_atom_site_label_A
    _geom_hbond_site_symmetry_A
    _geom_hbond_distance_DH
    _geom_hbond_distance_HA
    _geom_hbond_distance_DA
    _geom_hbond_angle_DHA
    _geom_hbond_publ_flag
    N2 HN2 N3 6_555 0.861(19) 2.05(2) 2.899(5) 167(4) yes
    C1 H1 O2 13_556 0.93 2.47 3.295(5) 149 yes
    C5 H5 N1 . 0.93 2.59 2.903(5) 100 ?
    C15 H15 O1A 11_655 0.93 2.38 3.062(16) 130 yes
    C16 H16 N2 . 0.93 2.55 2.861(5) 100 ?
_iucr_refine_instructions_details
;
TITL 4B
CELL  0.71073  24.5799  24.5799  10.9601   90.000   90.000   90.000
ZERR    16.00   0.0008   0.0008   0.0006    0.000    0.000    0.000
LATT   2
SYMM  - X, 1/2 - Y,   Z
SYMM  3/4 - Y, 1/4 + X, 1/4 + Z
SYMM  1/4 + Y, 1/4 - X, 1/4 + Z
SFAC  C    H    N    O    S    BR
UNIT  256  224  48   32   16   16
MERG   2
DFIX  1.500 0.010 C8A C9A
DFIX  1.500 0.010 C8B C9B
DFIX  1.500 0.010 C8A C10A
DFIX  1.500 0.010 C10B C8B
DFIX  1.800 0.010 C8A S1A
DFIX  1.800 0.010 C8B S1B
DFIX     0.860 0.010 N2 HN2
DFIX     1.800   0.010 S1A C7
DFIX     1.800   0.010 S1B C7
DFIX     1.390   0.010 N1 C9B
DFIX     1.390   0.010 C9A N1
DFIX     1.250   0.010 C9A O1A
DFIX     1.250   0.010 C9B O1B
FMAP   2
PLAN    5
SIZE     0.28   0.30   0.37
ACTA
LIST   4
L.S.  13
WGHT    0.046000
FVAR       0.18512   0.60465
BR1   6    0.169704    0.066780    0.309592    11.00000    0.12449    0.07906 =
         0.14049   -0.02754   -0.02368   -0.01940
PART    1
S1A   5    0.214234    0.325807    0.573513    21.00000    0.06073    0.09235 =
         0.18312   -0.06905    0.02704   -0.00445
O1A   4    0.362241    0.368534    0.528582    21.00000    0.06645    0.08376 =
         0.16722   -0.02762    0.00325   -0.01166
C8A   1    0.269220    0.372481    0.590971    21.00000    0.08316    0.06469 =
         0.07646   -0.01187    0.00528   -0.00034
AFIX  13
H8A   2    0.273609    0.378744    0.678726    21.00000    0.06818
AFIX   0
C9A   1    0.319653    0.344652    0.548076    21.00000    0.05042    0.07616 =
         0.11240   -0.00274   -0.00908   -0.00850
C10A  1    0.259812    0.427051    0.533319    21.00000    0.13859    0.07310 =
         0.16167   -0.00134   -0.00434    0.02039
AFIX  33
H10A  2    0.226155    0.441961    0.562585    21.00000   -1.50000
H10B  2    0.258092    0.423037    0.446278    21.00000   -1.50000
H10C  2    0.289169    0.451066    0.554212    21.00000   -1.50000
AFIX   0
PART    2
S1B   5    0.217126    0.328671    0.524886   -21.00000    0.04872    0.06950 =
         0.11496   -0.03033    0.00654    0.01130
O1B   4    0.366055    0.363250    0.482177   -21.00000    0.07339    0.06342 =
         0.09593    0.00975    0.00643   -0.00797
C8B   1    0.270213    0.378304    0.520484   -21.00000    0.07167    0.06310 =
         0.05258    0.01158    0.00150    0.00818
AFIX  13
H8B   2    0.265722    0.400528    0.446934   -21.00000   -1.20000
AFIX   0
C9B   1    0.320905    0.345430    0.507979   -21.00000    0.06945    0.05738 =
         0.05165   -0.00350   -0.00090    0.00615
C10B  1    0.273688    0.415241    0.628757   -21.00000    0.11038    0.07817 =
         0.11175   -0.01979   -0.00135   -0.01342
AFIX  33
H10D  2    0.240562    0.435688    0.635843   -21.00000   -1.50000
H10E  2    0.303747    0.439768    0.618643   -21.00000   -1.50000
H10F  2    0.278985    0.393961    0.701237   -21.00000   -1.50000
AFIX   0
PART    0
O2    4    0.368442    0.256997    0.719633    11.00000    0.09372    0.13107 =
         0.06035   -0.02855    0.00250    0.03951
N1    3    0.312037    0.290585    0.523759    11.00000    0.04977    0.05722 =
         0.08030   -0.00309    0.00061    0.00158
N2    3    0.356447    0.255531    0.516528    11.00000    0.05548    0.07084 =
         0.05189   -0.00083    0.00438    0.00532
N3    3    0.485194    0.144726    0.482759    11.00000    0.07568    0.07416 =
         0.06211    0.00132    0.01253    0.01618
C1    1    0.203298    0.186135    0.560761    11.00000    0.06019    0.06956 =
         0.06244   -0.00086    0.01390    0.00513
AFIX  43
H1    2    0.192756    0.193842    0.640400    11.00000   -1.20000
AFIX   0
C2    1    0.182396    0.141184    0.502737    11.00000    0.06081    0.05913 =
         0.09875    0.00870    0.00413   -0.00316
AFIX  43
H2A   2    0.157297    0.119054    0.542343    11.00000   -1.20000
AFIX   0
C3    1    0.198606    0.129188    0.386949    11.00000    0.06927    0.05494 =
         0.07777   -0.00533   -0.01014    0.00412
C4    1    0.234591    0.162245    0.326902    11.00000    0.08972    0.08219 =
         0.05659   -0.01050    0.00177   -0.00446
AFIX  43
H4    2    0.245343    0.153997    0.247679    11.00000   -1.20000
AFIX   0
C5    1    0.254836    0.207933    0.384713    11.00000    0.06991    0.06767 =
         0.05775    0.00286    0.00448   -0.01050
AFIX  43
H5    2    0.278872    0.230685    0.343597    11.00000   -1.20000
AFIX   0
C6    1    0.239812    0.220044    0.502174    11.00000    0.05137    0.05715 =
         0.06006   -0.00531    0.00257    0.00347
C7    1    0.260577    0.269642    0.568594    11.00000    0.05851    0.07677 =
         0.07542   -0.01604    0.00926   -0.00953
AFIX  13
H7    2    0.266753    0.258539    0.653348    11.00000   -1.20000
AFIX   0
C11   1    0.382428    0.241326    0.619912    11.00000    0.06132    0.06704 =
         0.05332   -0.00714    0.00423    0.00350
C12   1    0.429746    0.203454    0.603935    11.00000    0.05730    0.05337 =
         0.04320   -0.00064    0.00406   -0.00286
C16   1    0.442669    0.177851    0.496158    11.00000    0.07036    0.07009 =
         0.04929   -0.00235    0.00306    0.01203
AFIX  43
H16   2    0.420482    0.184000    0.428824    11.00000   -1.20000
AFIX   0
C15   1    0.515418    0.135538    0.580424    11.00000    0.06125    0.06001 =
         0.07821    0.00204    0.00700    0.00597
AFIX  43
H15   2    0.545066    0.112285    0.572705    11.00000   -1.20000
AFIX   0
C14   1    0.505636    0.158111    0.691284    11.00000    0.06961    0.06594 =
         0.07787   -0.00033   -0.01748    0.00760
AFIX  43
H14   2    0.527976    0.150332    0.757506    11.00000   -1.20000
AFIX   0
C13   1    0.462199    0.192578    0.703678    11.00000    0.08224    0.06880 =
         0.05072   -0.00728   -0.00572    0.00433
AFIX  43
H13   2    0.454647    0.208522    0.778742    11.00000   -1.20000
AFIX   0
HN2   2    0.365674    0.253297    0.440941    11.00000   -1.20000
HKLF    4
REM  4B
REM R1 =  0.0584 for   1834 Fo > 4sig(Fo)  and  0.1361 for all   3644 data
REM    259 parameters refined using     13 restraints
END
WGHT      0.0460      0.0000
REM Highest difference peak  0.388,  deepest hole -0.344,  1-sigma level  0.040
Q1    1   0.1447  0.0616  0.3943  11.00000  0.05    0.39
Q2    1   0.2075  0.0720  0.3270  11.00000  0.05    0.22
Q3    1   0.1577  0.0913  0.2463  11.00000  0.05    0.19
Q4    1   0.1775  0.1134  0.3302  11.00000  0.05    0.16
Q5    1   0.2341  0.3087  0.5900  11.00000  0.05    0.13
;
