# Supplementary material for: N-[2-(4-Bromo­phen­yl)-5-methyl-4-oxo-1,3-thia­zolidin-3-yl]pyridine-3-carboxamide
Source: Acta Crystallogr Sect E Struct Rep Online. 2011 Mar 19;67(Pt 4):o914–5. doi: 10.1107/S1600536811009603 (PMC3100075; doi:10.1107/S1600536811009603)
Supplement: Supplementary file 2 [file e-67-0o914-Isup2.hkl]

# 
# h,k,l, Fc-squared, Fo-squared, sigma(Fo-squared) and status flag 
# 
data_I
_shelx_title ' 4B' 
_shelx_refln_list_code          4 
_shelx_F_calc_maximum      534.59 
_exptl_crystal_F_000      3168.00 
_reflns_d_resolution_high  0.7794 
 
loop_ 
 _symmetry_equiv_pos_as_xyz 
 'x, y, z' 
 '-x, -y+1/2, z' 
 '-y+3/4, x+1/4, z+1/4' 
 'y+1/4, -x+1/4, z+1/4' 
 'x+1/2, y+1/2, z+1/2' 
 '-x+1/2, -y+1, z+1/2' 
 '-y+5/4, x+3/4, z+3/4' 
 'y+3/4, -x+3/4, z+3/4' 
 '-x, -y, -z' 
 'x, y-1/2, -z' 
 'y-3/4, -x-1/4, -z-1/4' 
 '-y-1/4, x-1/4, -z-1/4' 
 '-x+1/2, -y+1/2, -z+1/2' 
 'x+1/2, y, -z+1/2' 
 'y-1/4, -x+1/4, -z+1/4' 
 '-y+1/4, x+1/4, -z+1/4' 
 
_cell_length_a    24.5799 
_cell_length_b    24.5799 
_cell_length_c    10.9601 
_cell_angle_alpha  90.000 
_cell_angle_beta   90.000 
_cell_angle_gamma  90.000 
 
_shelx_F_squared_multiplier     1.000 
 
loop_ 
 _refln_index_h 
 _refln_index_k 
 _refln_index_l 
 _refln_F_squared_calc 
 _refln_F_squared_meas 
 _refln_F_squared_sigma 
 _refln_observed_status 
   0   2   0     3582.27     4193.65    256.50 o 
   2   2   0    16710.36    20023.52    350.38 o 
  -2   4   0     5234.18     5241.26    244.61 o 
   0   4   0     1297.64     1083.65    151.35 o 
   2   4   0    90053.96    93896.57    591.97 o 
   4   4   0   121201.30   127755.67    572.46 o 
  -4   6   0   137246.39   144059.95    745.85 o 
  -2   6   0    77732.66    80826.92    509.85 o 
   0   6   0    56275.57    57960.79   1037.95 o 
   2   6   0   114655.46   118737.05    621.68 o 
   4   6   0   195211.17   202101.16   1231.84 o 
   6   6   0    26669.07    27246.48    264.03 o 
  -6   8   0      571.23      644.84    128.40 o 
  -4   8   0      128.05      168.29    153.35 o 
  -2   8   0   125319.62   127436.16   2160.38 o 
   0   8   0    18389.60    17575.65    401.38 o 
   2   8   0    27636.28    27269.49    396.25 o 
   4   8   0      361.47      325.77    153.24 o 
   6   8   0      731.05      833.32    129.54 o 
   8   8   0   205923.89   210077.80    983.00 o 
  -8  10   0    46521.55    50630.94    646.96 o 
  -6  10   0    18944.19    19253.62    211.00 o 
  -4  10   0    15676.00    15940.29    323.32 o 
  -2  10   0    18298.63    18672.79    496.51 o 
   0  10   0    17978.56    17528.13    306.69 o 
   2  10   0     1042.63      737.10    179.41 o 
   4  10   0    33141.39    33684.59    572.47 o 
   6  10   0    31002.02    29471.54    294.61 o 
   8  10   0     6495.31     6343.27    169.03 o 
  10  10   0      474.51      621.22    130.05 o 
 -10  12   0      776.55      792.42    126.14 o 
  -8  12   0    26259.64    24416.19    269.82 o 
  -6  12   0    16984.93    16121.78    203.74 o 
  -4  12   0    16931.03    17007.79    525.69 o 
  -2  12   0    79800.77    80882.69   1116.45 o 
   0  12   0    13415.55    13711.92    306.25 o 
   2  12   0      348.35      138.38    140.20 o 
   4  12   0    63848.87    67972.24    700.14 o 
   6  12   0    18068.49    17267.66    246.75 o 
   8  12   0     4202.12     4326.67    139.52 o 
  10  12   0      480.97      623.41    141.23 o 
  12  12   0      378.74      402.66    121.07 o 
 -12  14   0      195.77      417.37    137.88 o 
 -10  14   0     2419.97     2478.78    132.90 o 
  -8  14   0     9260.98     8885.48    204.89 o 
  -6  14   0    18182.27    18133.44    204.37 o 
  -4  14   0    35141.96    36951.55   1081.87 o 
  -2  14   0    42871.32    42413.32    318.94 o 
   0  14   0    19491.07    19378.43    615.85 o 
   2  14   0      458.92      397.25    115.93 o 
   4  14   0    16830.60    16937.43    274.86 o 
   6  14   0    60435.56    60833.18   1573.03 o 
   8  14   0     3446.68     3164.18    159.89 o 
  10  14   0     8127.50     8230.51    208.92 o 
  12  14   0    22604.11    22216.32    537.98 o 
  14  14   0    23716.97    22086.24    380.80 o 
 -14  16   0     2064.05     2147.20    133.29 o 
 -12  16   0     9714.45     9441.62    198.64 o 
 -10  16   0      753.25      499.40    124.19 o 
  -8  16   0      240.95      287.49    126.29 o 
  -6  16   0     5249.81     4958.54    170.22 o 
  -4  16   0     6345.02     6537.76    203.47 o 
  -2  16   0      339.72      456.12    144.10 o 
   0  16   0    24471.87    24600.90   1039.99 o 
   2  16   0       33.84      137.96    135.82 o 
   4  16   0      215.35      387.35    120.07 o 
   6  16   0    11115.96    10798.45    166.38 o 
   8  16   0       79.81      159.58    177.75 o 
  10  16   0     1744.77     1720.72    157.93 o 
  12  16   0      113.09      248.70    176.36 o 
  14  16   0      491.57      440.06    126.42 o 
  16  16   0     1558.38     1399.58    131.21 o 
 -16  18   0     1196.16     1444.13    156.24 o 
 -14  18   0      128.80      365.40    155.78 o 
 -12  18   0     5576.61     6095.28    206.80 o 
 -10  18   0     1094.64     1108.00    130.38 o 
  -8  18   0    13428.53    13243.72    177.91 o 
  -6  18   0     1714.48     1676.93    152.19 o 
  -4  18   0      193.48      299.09    131.94 o 
  -2  18   0      167.86      337.66    177.65 o 
   0  18   0      885.74      940.09    179.82 o 
   2  18   0       19.73       64.48    125.84 o 
   4  18   0    18075.28    18408.95    321.30 o 
   6  18   0       49.86       42.60    142.29 o 
   8  18   0      441.77      596.77    181.26 o 
  10  18   0       83.82      214.02    177.84 o 
  12  18   0      152.99      100.80    171.98 o 
  14  18   0     1613.06     1244.56    144.53 o 
  16  18   0       47.36      158.29    170.62 o 
  18  18   0     1830.61     1804.72    151.36 o 
 -18  20   0        3.38       50.73    146.69 o 
 -16  20   0     1664.81     1566.88    153.65 o 
 -14  20   0       35.33      274.96    145.95 o 
 -12  20   0       46.89      161.55    126.18 o 
 -10  20   0     4914.86     5243.11    158.36 o 
  -8  20   0     4981.04     5086.36    158.78 o 
  -6  20   0       91.15       87.71    128.34 o 
  -4  20   0     8988.02     9002.99    194.49 o 
  -2  20   0     3837.71     4054.87    160.21 o 
   0  20   0     6337.15     6246.08    188.59 o 
   2  20   0     7263.86     6227.55    197.77 o 
   4  20   0     9096.35     9332.04    384.02 o 
   6  20   0      278.15      497.42    207.00 o 
   8  20   0      766.32      989.20    145.26 o 
  10  20   0     1972.75     2101.56    178.67 o 
  12  20   0      586.01      715.55    173.43 o 
  14  20   0       90.34      355.50    175.44 o 
  16  20   0     4789.16     4697.99    380.37 o 
  18  20   0      468.91      539.88    146.50 o 
  20  20   0       13.35      205.65    153.34 o 
 -20  22   0        4.28       92.63    135.49 o 
 -18  22   0      166.18      315.35    151.99 o 
 -16  22   0      153.34        6.42    151.63 o 
 -14  22   0       10.31      100.50    127.64 o 
 -12  22   0      829.80      717.55    137.42 o 
 -10  22   0      796.32      615.02    151.21 o 
  -8  22   0       13.24      124.45    123.89 o 
  -6  22   0      508.89      427.60    149.16 o 
  -4  22   0     1471.64     1751.39    243.37 o 
  -2  22   0       64.30      285.72    180.85 o 
   0  22   0     2488.37     2235.55    174.79 o 
   2  22   0     1015.34      656.80    125.04 o 
   4  22   0    12794.85    13011.77    568.37 o 
   6  22   0     1407.01     1312.28    119.76 o 
   8  22   0       49.31      158.43    148.50 o 
  10  22   0      494.63      731.87    149.73 o 
  12  22   0     2796.71     2652.21    196.09 o 
  14  22   0      996.84     1252.58    185.45 o 
  16  22   0      224.22      235.49    181.25 o 
  18  22   0       16.31      102.01    183.62 o 
  20  22   0        2.93       57.51    242.49 o 
  22  22   0       35.61     -107.54    160.26 o 
 -20  24   0      159.48      356.11    163.13 o 
 -18  24   0      125.03      122.39    166.27 o 
 -16  24   0       23.05      129.84    123.97 o 
 -14  24   0        2.27     -105.32    129.50 o 
 -12  24   0      444.50      346.13    116.78 o 
 -10  24   0      351.92      416.77    148.98 o 
  -8  24   0      353.62      342.57    128.29 o 
  -6  24   0     1397.07     1287.74    118.77 o 
  -4  24   0      267.41      584.52    299.83 o 
  -2  24   0      949.07      697.88    300.70 o 
   0  24   0       12.33      -70.32    107.31 o 
   2  24   0       67.16       89.96    118.01 o 
   4  24   0      120.67      142.00    147.14 o 
   6  24   0      317.20      345.13    127.76 o 
   8  24   0       13.53       83.03    177.76 o 
  10  24   0      528.33      614.03    184.77 o 
  12  24   0      600.78      470.74    184.77 o 
  14  24   0     2276.58     1902.03    193.23 o 
  16  24   0      143.81      278.90    231.98 o 
  18  24   0      136.94      255.32    152.00 o 
  20  24   0       53.07      177.28    161.91 o 
 -16  26   0       98.04      221.28    158.39 o 
 -14  26   0      199.71      239.02    147.59 o 
 -12  26   0      240.39      301.85    178.52 o 
 -10  26   0      965.02      685.81    123.43 o 
  -8  26   0      239.44      223.46    153.18 o 
  -6  26   0      524.45      770.15    156.90 o 
  -4  26   0       15.14       81.70    180.94 o 
  -2  26   0      540.19      906.47    346.52 o 
   0  26   0        2.34      123.58    146.72 o 
   2  26   0     2068.09     1994.91    134.11 o 
   4  26   0      388.98      417.15    125.73 o 
   6  26   0        7.96       30.00    179.15 o 
   8  26   0       80.72       37.02    148.23 o 
  10  26   0      702.85      812.95    189.62 o 
  12  26   0      373.17      384.65    147.10 o 
  14  26   0       54.94      -49.62    151.62 o 
  16  26   0       17.46      214.01    184.74 o 
 -14  28   0        0.43       87.17    158.22 o 
 -12  28   0       32.95       46.28    156.46 o 
 -10  28   0       69.46      168.72    129.16 o 
  -8  28   0     1440.52     1182.14    139.98 o 
  -6  28   0        0.21       27.67    131.85 o 
  -4  28   0       53.52       42.35    131.67 o 
  -2  28   0      146.02      257.25    237.38 o 
   0  28   0      887.06      700.75    149.03 o 
   2  28   0      318.62      380.21    116.52 o 
   4  28   0      397.84      188.81    125.52 o 
   6  28   0       35.15     -123.63    159.28 o 
   8  28   0       11.92       94.87    186.26 o 
  10  28   0      223.71      323.65    168.18 o 
  12  28   0      931.99      909.40    277.94 o 
  14  28   0       54.20      173.87    189.69 o 
  -8  30   0       72.25       57.62    169.99 o 
  -6  30   0       88.92      -23.02    180.35 o 
  -4  30   0       11.58      139.47    156.31 o 
  -2  30   0       12.62      175.46    158.17 o 
   0  30   0      549.68      430.86    153.78 o 
   2  30   0       49.59       61.53    128.66 o 
   4  30   0       75.69      -41.77    152.09 o 
   6  30   0       45.20      -66.45    219.44 o 
   8  30   0      399.14      501.04    264.23 o 
   0   1   1     9027.68    10469.09    356.36 o 
  -1   2   1    36287.16    40432.11    402.66 o 
   1   2   1     8575.76     9144.01    316.93 o 
  -2   3   1     1072.81     1198.11    103.66 o 
   0   3   1    27694.95    29369.02    328.98 o 
   2   3   1     7812.40     8242.64    184.62 o 
  -3   4   1    12494.27    13485.96    176.16 o 
  -1   4   1    80710.39    84729.44    449.71 o 
   1   4   1    37218.79    40963.25    338.82 o 
   3   4   1    13837.02    14758.41    175.88 o 
  -4   5   1   113363.38   115792.00    656.85 o 
  -2   5   1      149.09      282.98    121.17 o 
   0   5   1      289.95      222.29    124.14 o 
   2   5   1    21939.80    22841.95    230.99 o 
   4   5   1   116822.23   122613.64    385.34 o 
  -5   6   1    92539.02    94490.15    312.89 o 
  -3   6   1    51898.44    52393.23    275.12 o 
  -1   6   1     6497.56     6621.90    166.12 o 
   1   6   1    16510.52    18262.40    191.81 o 
   3   6   1   155400.41   159925.39    870.36 o 
   5   6   1    23955.20    23025.73    179.52 o 
  -6   7   1     5887.63     5912.59    121.28 o 
  -4   7   1    31778.30    30447.08    261.91 o 
  -2   7   1     6840.19     7182.74    139.41 o 
   0   7   1    11054.53    11557.42    164.44 o 
   2   7   1   196863.09   204508.20   1220.09 o 
   4   7   1    30701.45    30709.02    203.53 o 
   6   7   1    12686.24    13779.11    132.35 o 
  -7   8   1    18801.67    18858.30    157.10 o 
  -5   8   1     8417.94     8395.98    140.49 o 
  -3   8   1    16501.84    16819.72    172.01 o 
  -1   8   1    23864.33    24918.04    188.25 o 
   1   8   1    12380.96    12252.65    159.30 o 
   3   8   1      999.95      996.24    103.76 o 
   5   8   1       12.83      115.81     96.35 o 
   7   8   1     9045.36     8762.29    114.36 o 
  -8   9   1     2909.01     2535.78     97.36 o 
  -6   9   1        5.64      110.01     86.77 o 
  -4   9   1    16100.74    15851.17    147.66 o 
  -2   9   1     9735.02     9969.60    137.66 o 
   0   9   1     8023.40     8535.50    136.23 o 
   2   9   1    53827.97    54654.57    336.66 o 
   4   9   1    62675.11    62096.72    253.19 o 
   6   9   1     4802.79     5103.58    113.87 o 
   8   9   1       55.39       82.34     89.65 o 
  -9  10   1    10249.05    10255.53    123.73 o 
  -7  10   1      583.43      420.70    103.97 o 
  -5  10   1    18963.25    18817.49    158.47 o 
  -3  10   1     1176.83     1014.73    116.15 o 
  -1  10   1    16810.68    15922.32    174.29 o 
   1  10   1    17171.32    17463.34    161.02 o 
   3  10   1    12217.94    12946.35    124.37 o 
   5  10   1    25212.29    24951.92    168.30 o 
   7  10   1    81037.69    77675.89    371.65 o 
   9  10   1    10289.96    10851.81    125.05 o 
 -10  11   1     6634.16     6761.33    116.96 o 
  -8  11   1    24917.16    24192.09    260.52 o 
  -6  11   1     4538.84     4592.73    118.94 o 
  -4  11   1      223.13      349.43    101.05 o 
  -2  11   1     1103.94     1082.64     96.72 o 
   0  11   1     3825.79     3730.94    126.82 o 
   2  11   1    10581.29    10258.99    135.68 o 
   4  11   1     9373.29     9240.74    136.99 o 
   6  11   1     6921.02     7730.70    117.99 o 
   8  11   1    29966.32    31351.28    339.06 o 
  10  11   1     4272.98     4170.08    101.47 o 
 -11  12   1    12633.79    12339.64    124.39 o 
  -9  12   1    11117.71    10603.25    116.99 o 
  -7  12   1     7065.10     6705.46    116.64 o 
  -5  12   1       71.29      247.22     93.46 o 
  -3  12   1    11270.04    11216.21    139.67 o 
  -1  12   1    13530.58    13129.78    188.69 o 
   1  12   1     1935.21     2034.60    115.08 o 
   3  12   1     2119.02     2078.03     98.96 o 
   5  12   1    12973.90    12378.55    138.98 o 
   7  12   1     2307.26     2094.93     89.34 o 
   9  12   1     7838.04     7776.85    130.66 o 
  11  12   1     3926.77     3835.10     93.51 o 
 -12  13   1     4583.37     4345.22    113.53 o 
 -10  13   1     5778.58     5539.74    101.53 o 
  -8  13   1     3770.06     4010.98    113.89 o 
  -6  13   1     3492.55     3327.53    112.32 o 
  -4  13   1     8587.96     8219.55    135.73 o 
  -2  13   1     1462.12     1428.57    114.58 o 
   0  13   1     9534.29     9674.25    149.21 o 
   2  13   1    37478.17    36005.80    391.69 o 
   4  13   1     5962.74     6174.62    127.66 o 
   6  13   1     8107.58     8090.66    113.20 o 
   8  13   1     7765.59     7731.39    108.64 o 
  10  13   1     3383.00     3366.24    107.14 o 
  12  13   1       49.41      111.00     82.47 o 
 -13  14   1     3084.53     3393.36    109.19 o 
 -11  14   1     3534.44     3422.05    101.51 o 
  -9  14   1     3122.20     3243.73    102.20 o 
  -7  14   1     6997.09     7358.21    115.60 o 
  -5  14   1     9785.15     9182.42    134.31 o 
  -3  14   1      357.63      338.16     99.37 o 
  -1  14   1     5765.53     5728.58    118.38 o 
   1  14   1     1394.99     1328.74    119.37 o 
   3  14   1      321.57      347.44     81.01 o 
   5  14   1     4542.77     4621.56    117.84 o 
   7  14   1     2210.57     2126.56    106.08 o 
   9  14   1     1468.85     1363.75     99.66 o 
  11  14   1      768.32      816.30     97.40 o 
  13  14   1       32.61      109.97     85.50 o 
 -14  15   1      273.33      480.55     95.23 o 
 -12  15   1      836.54      822.38    107.07 o 
 -10  15   1     1614.90     1549.85    102.89 o 
  -8  15   1       90.07      174.26     89.47 o 
  -6  15   1     1604.66     1501.54     97.01 o 
  -4  15   1      191.02      168.27    124.40 o 
  -2  15   1    26190.83    25858.33    323.05 o 
   0  15   1      188.61      193.83    107.30 o 
   2  15   1    11062.86    10637.46    124.16 o 
   4  15   1     2853.64     2704.57     88.59 o 
   6  15   1      332.37      554.90    101.34 o 
   8  15   1     4974.25     4824.24    136.46 o 
  10  15   1    17534.58    16417.15    147.62 o 
  12  15   1       45.28      277.30     94.62 o 
  14  15   1     2379.16     2126.71     93.66 o 
 -15  16   1       93.68      288.49     89.95 o 
 -13  16   1       11.23      205.05     79.09 o 
 -11  16   1     6687.21     6977.04    146.22 o 
  -9  16   1     6063.57     6106.46    123.84 o 
  -7  16   1     3695.48     3812.54    113.26 o 
  -5  16   1     5909.92     6284.26    124.57 o 
  -3  16   1     5123.35     5369.01    127.58 o 
  -1  16   1    11929.97    12766.56    308.45 o 
   1  16   1     6488.55     6577.12    171.27 o 
   3  16   1       26.63      -21.44     86.44 o 
   5  16   1     6687.98     6845.68    115.04 o 
   7  16   1      767.96      747.17    102.46 o 
   9  16   1     1363.26     1252.13    106.66 o 
  11  16   1     6616.30     6412.57    132.86 o 
  13  16   1     1583.54     1512.24    108.26 o 
  15  16   1      384.98      274.95     89.40 o 
 -16  17   1        5.68      209.59    100.50 o 
 -14  17   1       76.23      240.42     88.93 o 
 -12  17   1     3182.13     3181.30     96.63 o 
 -10  17   1      420.62      454.30     88.62 o 
  -8  17   1     2522.98     2527.75    102.59 o 
  -6  17   1       56.76      197.50     98.86 o 
  -4  17   1      598.34      678.59    117.22 o 
  -2  17   1     1892.86     2023.80    107.77 o 
   0  17   1     4923.43     5019.79    112.08 o 
   2  17   1     4020.26     3986.14     95.95 o 
   4  17   1     3602.49     3604.94    105.82 o 
   6  17   1     1813.27     1927.11    111.38 o 
   8  17   1     3430.69     3412.09    121.22 o 
  10  17   1     2900.21     2979.78    125.22 o 
  12  17   1     2806.02     2930.43    120.49 o 
  14  17   1      762.30     1098.69    139.22 o 
  16  17   1       53.56      188.65    103.52 o 
 -17  18   1      268.32      378.79     85.29 o 
 -15  18   1     1650.37     1455.70     82.13 o 
 -13  18   1      322.02      371.87     98.88 o 
 -11  18   1       31.54      103.60     87.29 o 
  -9  18   1     2485.86     2599.17     95.50 o 
  -7  18   1     6081.05     5618.79    112.45 o 
  -5  18   1       30.33       86.28     97.05 o 
  -3  18   1     2249.13     2155.60    111.90 o 
  -1  18   1     1777.32     1997.33    111.45 o 
   1  18   1     1467.71     1636.16    120.02 o 
   3  18   1     1433.70     1581.03     88.64 o 
   5  18   1    12830.07    12803.39    176.32 o 
   7  18   1     3168.80     2857.86    111.32 o 
   9  18   1     2867.22     2403.81     96.62 o 
  11  18   1       45.35      227.16    108.48 o 
  13  18   1       73.16       42.43    122.28 o 
  15  18   1      608.78      725.96    114.93 o 
  17  18   1      168.56      179.67     95.16 o 
 -18  19   1        4.18      151.46    119.26 o 
 -16  19   1        1.78       -6.70     95.91 o 
 -14  19   1      403.73      429.79     90.25 o 
 -12  19   1     2977.27     2785.19    100.81 o 
 -10  19   1      181.72      218.20     94.96 o 
  -8  19   1      290.22      440.35    103.63 o 
  -6  19   1     2882.51     2820.04     99.32 o 
  -4  19   1     5697.23     5780.69    139.44 o 
  -2  19   1      117.60      189.32     92.49 o 
   0  19   1    17697.40    17277.06    420.05 o 
   2  19   1       66.71      151.45     92.79 o 
   4  19   1       40.14        3.24     93.43 o 
   6  19   1      875.76      821.74     93.74 o 
   8  19   1     5488.61     5775.19    137.04 o 
  10  19   1      349.64      360.75    123.97 o 
  12  19   1       80.53      227.59    125.75 o 
  14  19   1      418.84      474.32    114.46 o 
  16  19   1      263.55      448.55    125.76 o 
  18  19   1      503.58      450.48     96.96 o 
 -19  20   1      515.41      536.75    100.26 o 
 -17  20   1       36.73      109.59     90.53 o 
 -15  20   1       58.35      194.40     90.31 o 
 -13  20   1      167.46      185.02    101.21 o 
 -11  20   1      101.34      175.85     83.93 o 
  -9  20   1      178.25      325.71    103.41 o 
  -7  20   1     2471.28     2650.66    153.41 o 
  -5  20   1      234.65      404.93    124.42 o 
  -3  20   1       27.91       -8.95    100.62 o 
  -1  20   1     1112.27     1285.24    112.26 o 
   1  20   1      342.74      585.36     99.56 o 
   3  20   1       82.80      122.52     86.25 o 
   5  20   1       19.97      131.89     98.24 o 
   7  20   1     1185.10     1257.59    115.49 o 
   9  20   1     2879.20     2982.63    121.60 o 
  11  20   1     2317.75     2227.26    130.30 o 
  13  20   1      141.86       62.65    110.75 o 
  15  20   1      263.67      242.21    125.32 o 
  17  20   1      214.86      101.94    124.36 o 
  19  20   1       90.77      262.06    115.05 o 
 -20  21   1       72.57      196.82    110.55 o 
 -18  21   1        0.58       81.75     93.18 o 
 -16  21   1        3.00       41.80     90.63 o 
 -14  21   1      149.78      203.78     84.73 o 
 -12  21   1      855.90      889.70    105.41 o 
 -10  21   1      335.85      370.21     94.17 o 
  -8  21   1       75.58      174.04     96.68 o 
  -6  21   1       40.09      188.17     87.42 o 
  -4  21   1     3381.83     3326.05     96.57 o 
  -2  21   1      104.44      231.79    109.54 o 
   0  21   1     4630.03     4703.32    167.58 o 
   2  21   1      695.64      894.50     93.20 o 
   4  21   1     4320.22     4384.11    106.15 o 
   6  21   1        7.62      111.56     93.91 o 
   8  21   1     2657.19     2654.15    100.28 o 
  10  21   1      504.48      436.59    112.99 o 
  12  21   1      918.33     1116.38    127.23 o 
  14  21   1      290.61      355.95    116.01 o 
  16  21   1      220.03      287.54    127.62 o 
  18  21   1        4.91       57.46    128.35 o 
  20  21   1      471.42      460.06    107.30 o 
 -21  22   1       42.26       -2.68    156.24 o 
 -19  22   1       26.25      217.16    101.33 o 
 -17  22   1      331.05      344.97    101.12 o 
 -15  22   1     1335.26     1347.90     95.06 o 
 -13  22   1      318.59      426.29     90.22 o 
 -11  22   1      642.56      639.70     88.99 o 
  -9  22   1      152.18      425.72     98.14 o 
  -7  22   1     1345.23     1234.74     98.38 o 
  -5  22   1       99.17      169.80    113.74 o 
  -3  22   1      656.33      531.56    113.41 o 
  -1  22   1      175.17      192.01    113.85 o 
   1  22   1       71.32      107.96     86.41 o 
   3  22   1      152.85      391.21     89.04 o 
   5  22   1      191.61      249.27     97.45 o 
   7  22   1      343.97      578.16    112.70 o 
   9  22   1        0.48      129.02    110.56 o 
  11  22   1      302.21      507.40    112.03 o 
  13  22   1        3.04       37.49    109.91 o 
  15  22   1        5.47       97.52    115.07 o 
  17  22   1       73.91      122.54    117.51 o 
  19  22   1      148.00      174.71    105.19 o 
  21  22   1       34.01      -45.77    134.54 o 
 -20  23   1        0.39      178.99    113.04 o 
 -18  23   1        0.51      197.89    112.10 o 
 -16  23   1       27.31       28.41     88.22 o 
 -14  23   1      811.24      810.32    100.90 o 
 -12  23   1       28.05      119.48     88.55 o 
 -10  23   1      417.48      413.38     96.80 o 
  -8  23   1       66.47      195.67     93.38 o 
  -6  23   1      302.72      358.33    105.78 o 
  -4  23   1      413.53      489.86     98.94 o 
  -2  23   1     1549.16     1629.84    106.66 o 
   0  23   1      254.67      329.91    101.60 o 
   2  23   1      163.45      375.96    104.04 o 
   4  23   1      416.94      585.59     88.41 o 
   6  23   1       38.08      202.33     99.38 o 
   8  23   1      729.42      749.68     91.21 o 
  10  23   1     2389.75     2254.18    112.02 o 
  12  23   1       41.60      193.75    123.97 o 
  14  23   1       60.48      350.93    125.34 o 
  16  23   1      501.03      338.95    106.80 o 
  18  23   1       98.27      132.18    132.49 o 
  20  23   1       78.63      -11.11    109.72 o 
 -19  24   1       12.30      -61.82     97.74 o 
 -17  24   1      148.48       72.56    101.16 o 
 -15  24   1       42.38       -8.26    137.48 o 
 -13  24   1      427.31      393.17     85.32 o 
 -11  24   1      348.41      536.05    105.90 o 
  -9  24   1      796.05      811.00     87.54 o 
  -7  24   1      297.42      411.34    108.31 o 
  -5  24   1      110.60      228.19     96.15 o 
  -3  24   1     1315.26     1647.58    114.86 o 
  -1  24   1      144.48      210.89    109.96 o 
   1  24   1       21.31       89.40     85.26 o 
   3  24   1     1272.68     1364.54     89.12 o 
   5  24   1      253.42      345.49     96.92 o 
   7  24   1        3.62      -68.23     93.94 o 
   9  24   1      290.81      298.51    113.79 o 
  11  24   1       86.81      106.93    117.83 o 
  13  24   1        4.70      243.51    127.04 o 
  15  24   1      295.54      426.27    116.95 o 
  17  24   1       97.55      304.62    132.50 o 
  19  24   1      189.73       94.21    117.37 o 
 -18  25   1       81.76      248.06     92.46 o 
 -16  25   1        6.48      225.03    105.29 o 
 -14  25   1      197.68      105.70    120.29 o 
 -12  25   1       34.81      154.19    100.43 o 
 -10  25   1       37.22      114.37     97.60 o 
  -8  25   1       73.08       42.49     93.18 o 
  -6  25   1      643.44      654.17     98.89 o 
  -4  25   1      185.01      230.45     93.82 o 
  -2  25   1      440.52      415.72    111.78 o 
   0  25   1      729.30      648.45     94.90 o 
   2  25   1       14.54      183.89     97.48 o 
   4  25   1      711.30      595.92    104.77 o 
   6  25   1      570.43      634.94    136.36 o 
   8  25   1       87.75       58.81     99.86 o 
  10  25   1      308.45      223.80    119.68 o 
  12  25   1       41.10      222.03    118.60 o 
  14  25   1        5.83      182.12    119.84 o 
  16  25   1       14.40      162.59    121.98 o 
  18  25   1      360.42      428.40    121.37 o 
 -17  26   1       10.01       68.45    105.38 o 
 -15  26   1       14.20       13.90    102.33 o 
 -13  26   1       25.43      141.97    100.91 o 
 -11  26   1        5.84       49.88    103.22 o 
  -9  26   1       34.05      164.53     97.64 o 
  -7  26   1        0.01       29.44     98.64 o 
  -5  26   1      775.42      718.37    100.95 o 
  -3  26   1      110.79      316.75    108.17 o 
  -1  26   1      262.96      185.02     96.59 o 
   1  26   1      227.75      225.53     89.39 o 
   3  26   1      130.24      211.22     89.15 o 
   5  26   1      331.67      459.87    108.45 o 
   7  26   1      575.12      428.58     92.11 o 
   9  26   1       13.56      136.73    118.41 o 
  11  26   1       75.65      162.35    117.71 o 
  13  26   1       79.70       80.86    118.37 o 
  15  26   1      154.38       90.92    112.77 o 
  17  26   1       33.71      197.39    178.20 o 
 -16  27   1       64.45      113.10    157.74 o 
 -14  27   1      120.56      123.73    104.87 o 
 -12  27   1       31.50      128.75    110.35 o 
 -10  27   1        8.03      180.26    100.51 o 
  -8  27   1       65.72       27.85     90.13 o 
  -6  27   1      589.49      530.23    101.05 o 
  -4  27   1       41.26       69.41    104.83 o 
  -2  27   1       69.15       97.28    100.99 o 
   0  27   1      529.17      571.26     90.25 o 
   2  27   1       39.52       29.07     89.65 o 
   4  27   1      541.46      520.12     97.56 o 
   6  27   1      746.53      945.06    101.14 o 
   8  27   1     1002.01      864.33    123.06 o 
  10  27   1      365.50      381.32    117.85 o 
  12  27   1       97.54      263.96    133.02 o 
  14  27   1      133.73      184.54    136.05 o 
  16  27   1      175.37      279.15    167.52 o 
 -13  28   1       13.02      108.03    111.69 o 
 -11  28   1       90.06      143.05    110.65 o 
  -9  28   1        7.99       17.99    100.27 o 
  -7  28   1      121.56      156.76    115.42 o 
  -5  28   1       25.66        1.26    100.18 o 
  -3  28   1      173.81      199.71     92.07 o 
  -1  28   1      148.21      355.94    103.36 o 
   1  28   1        1.61      199.53     91.41 o 
   3  28   1        0.06      110.62    113.38 o 
   5  28   1        0.08      178.67    118.31 o 
   7  28   1       28.37      -26.46    119.70 o 
   9  28   1       14.34      257.38    127.93 o 
  11  28   1      106.72      200.06    123.43 o 
  13  28   1      164.71      295.48    124.82 o 
 -12  29   1        0.53       27.33    197.72 o 
 -10  29   1       30.62      162.59     97.26 o 
  -8  29   1        0.66      -56.12     98.15 o 
  -6  29   1        1.39        8.88     96.92 o 
  -4  29   1      580.57      655.50    103.11 o 
  -2  29   1       46.65       84.66    103.92 o 
   0  29   1       95.04       71.30     89.31 o 
   2  29   1       71.46      209.25    120.48 o 
   4  29   1      505.93      545.16    111.58 o 
   6  29   1       42.18       41.36    122.65 o 
   8  29   1      416.61      423.53    112.06 o 
  10  29   1        2.44      140.97    124.50 o 
  12  29   1       52.84      264.54    279.76 o 
  -9  30   1        6.66      148.44    101.15 o 
  -7  30   1        0.39      162.91     91.67 o 
  -5  30   1       26.56      146.00    103.61 o 
  -3  30   1       36.72       90.52     91.70 o 
  -1  30   1        0.34       47.35     87.33 o 
   1  30   1       50.22      161.74     99.93 o 
   3  30   1      234.77      329.90    121.64 o 
   5  30   1        4.12      183.25    108.68 o 
   7  30   1        1.35       66.16    111.10 o 
   9  30   1       32.77      -12.78    143.18 o 
  -4  31   1      212.82      248.58    102.55 o 
  -2  31   1       17.69      117.60     85.63 o 
   0  31   1       20.71      106.37    100.02 o 
   2  31   1       11.16      341.30    149.11 o 
   4  31   1      334.91      399.56    128.35 o 
   1   1   2   118216.02   124286.94   1130.16 o 
   0   2   2   174621.58   177346.67   1211.57 o 
   2   2   2     1250.77      912.80    171.20 o 
  -1   3   2    92004.91    95813.94    991.90 o 
   1   3   2    13360.39    13100.06    287.69 o 
   3   3   2    69480.73    73334.98    840.18 o 
  -2   4   2    32578.51    34562.43    260.30 o 
   0   4   2    63412.04    65608.37    682.80 o 
   2   4   2    12317.04    11206.36    255.33 o 
   4   4   2   151149.55   148763.19    773.45 o 
  -3   5   2    31298.58    32196.57    239.24 o 
  -1   5   2     4757.12     5255.75    154.39 o 
   1   5   2     5029.76     4599.05    200.22 o 
   3   5   2   285788.59   289222.81    858.89 o 
   5   5   2      120.67      199.00     94.28 o 
  -4   6   2     3359.48     3902.49    128.45 o 
  -2   6   2    20693.16    21765.87    209.18 o 
   0   6   2    10356.93    10751.95    192.80 o 
   2   6   2    27442.34    26399.79    296.30 o 
   4   6   2    42080.11    42493.05    257.70 o 
   6   6   2     8560.02     8036.27    122.42 o 
  -5   7   2     2417.27     2627.29    106.12 o 
  -3   7   2     4649.92     4481.00    122.64 o 
  -1   7   2     6358.80     6376.52    140.12 o 
   1   7   2     6786.02     7106.66    171.40 o 
   3   7   2     3813.75     4249.34    122.22 o 
   5   7   2     1391.80     1505.88    112.76 o 
   7   7   2     9538.45     9897.27    122.94 o 
  -6   8   2      431.17      638.09     94.15 o 
  -4   8   2    45320.26    43400.63    339.00 o 
  -2   8   2    12223.47    12033.44    153.47 o 
   0   8   2    14908.52    13391.22    204.55 o 
   2   8   2     3018.47     3466.25    141.16 o 
   4   8   2     8762.93     8519.63    131.81 o 
   6   8   2     6906.23     7107.55    146.42 o 
   8   8   2    15148.67    16033.50    173.11 o 
  -7   9   2    22261.10    22739.51    157.23 o 
  -5   9   2     4654.02     4540.70    127.79 o 
  -3   9   2    13619.89    13274.83    148.67 o 
  -1   9   2     4340.23     4689.35    125.21 o 
   1   9   2    13937.01    15122.97    258.38 o 
   3   9   2      185.91      146.67    106.83 o 
   5   9   2       83.32      185.88     98.39 o 
   7   9   2      349.35      299.71    112.51 o 
   9   9   2    44836.76    44896.84    268.04 o 
  -8  10   2      145.70      169.45    100.22 o 
  -6  10   2     4633.90     4566.35    116.48 o 
  -4  10   2    97919.55    97485.41    936.07 o 
  -2  10   2    16461.03    16287.46    224.52 o 
   0  10   2     1905.97     1858.83    138.61 o 
   2  10   2    54270.90    52664.87    258.15 o 
   4  10   2    49869.14    50373.25    431.91 o 
   6  10   2    29759.77    31348.60    180.75 o 
   8  10   2    35310.96    34369.45    241.40 o 
  10  10   2     2115.32     1950.29     83.82 o 
  -9  11   2     2121.82     2258.11     94.29 o 
  -7  11   2    13146.92    12806.96    147.19 o 
  -5  11   2     2622.96     2493.05    110.52 o 
  -3  11   2     8895.50     8622.69    160.45 o 
  -1  11   2      246.69      272.70     91.41 o 
   1  11   2    19144.45    18621.46    211.77 o 
   3  11   2    44352.71    44463.19    298.71 o 
   5  11   2     1185.59     1291.75     98.27 o 
   7  11   2    20075.27    19342.35    203.51 o 
   9  11   2     7016.14     6822.57    107.79 o 
  11  11   2     2273.00     2339.97     99.56 o 
 -10  12   2     1619.76     1634.72    103.48 o 
  -8  12   2      383.85      454.24    101.08 o 
  -6  12   2     2635.87     2669.67    110.27 o 
  -4  12   2    20790.04    20666.60    251.20 o 
  -2  12   2      387.36      570.87    109.33 o 
   0  12   2       49.35      -40.59    107.97 o 
   2  12   2     3997.62     3471.97    128.86 o 
   4  12   2     5528.98     5075.06    122.60 o 
   6  12   2     2934.10     2481.48    108.35 o 
   8  12   2    34778.16    33511.08    356.67 o 
  10  12   2     1659.52     1569.75     98.18 o 
  12  12   2     6758.76     6713.31     99.63 o 
 -11  13   2     3153.41     2976.08     99.25 o 
  -9  13   2      420.26      408.63    103.14 o 
  -7  13   2     1932.33     1832.04     97.18 o 
  -5  13   2     5008.52     4800.75    109.37 o 
  -3  13   2     1411.53     1569.91     92.71 o 
  -1  13   2     1769.22     1940.61    111.31 o 
   1  13   2     1216.14      977.87    106.79 o 
   3  13   2     2018.69     1975.78    120.19 o 
   5  13   2     5721.15     5768.16    111.00 o 
   7  13   2       46.78      208.71     95.52 o 
   9  13   2     3187.97     3242.70     96.36 o 
  11  13   2     5919.41     5455.09    119.30 o 
  13  13   2      324.02      434.89     89.36 o 
 -12  14   2      148.14      143.30     96.35 o 
 -10  14   2      223.66      361.74    102.00 o 
  -8  14   2     1340.60     1388.86     98.97 o 
  -6  14   2     2914.10     2810.12    102.37 o 
  -4  14   2      607.30      751.07    103.00 o 
  -2  14   2     2201.32     2569.33    101.04 o 
   0  14   2     1516.19     1581.28    101.31 o 
   2  14   2     6842.00     7062.92    162.85 o 
   4  14   2       92.56      162.98     81.76 o 
   6  14   2      515.57      436.24     95.58 o 
   8  14   2     1094.11     1175.94    105.55 o 
  10  14   2     2409.56     2397.46    100.30 o 
  12  14   2      784.22      685.03    103.23 o 
  14  14   2      115.76      258.63     94.44 o 
 -13  15   2     1262.50     1304.82     93.41 o 
 -11  15   2     5287.53     5120.82    123.43 o 
  -9  15   2        5.12      171.46     95.20 o 
  -7  15   2     3404.23     3584.26    107.52 o 
  -5  15   2    15388.84    15942.87    164.65 o 
  -3  15   2     5107.03     4687.37    115.38 o 
  -1  15   2     1567.89     1691.82     92.30 o 
   1  15   2     5300.00     5523.39    107.94 o 
   3  15   2      438.44      457.41    104.27 o 
   5  15   2      233.36      345.07    113.94 o 
   7  15   2      609.80      594.52     88.02 o 
   9  15   2      649.67      876.65    104.69 o 
  11  15   2       12.29       -7.72     92.33 o 
  13  15   2     3479.94     3311.08    110.09 o 
  15  15   2      259.19      357.28     94.44 o 
 -14  16   2     4678.56     4672.56    129.91 o 
 -12  16   2      361.93      477.76     90.50 o 
 -10  16   2     6189.90     6015.81    121.15 o 
  -8  16   2       44.60      118.01    111.89 o 
  -6  16   2     1067.92     1136.10     96.95 o 
  -4  16   2     4128.57     3942.88    112.01 o 
  -2  16   2      804.14      841.46     98.43 o 
   0  16   2     4806.54     4733.55    129.25 o 
   2  16   2     1448.19     1295.10    119.87 o 
   4  16   2     1338.16     1414.90    108.44 o 
   6  16   2     4549.43     4522.40    129.27 o 
   8  16   2     8964.28     9279.31    241.75 o 
  10  16   2      813.93      853.22     98.20 o 
  12  16   2       10.81        7.87    101.22 o 
  14  16   2     8602.46     8720.22    222.00 o 
  16  16   2      301.34      387.10     95.16 o 
 -15  17   2       56.75      -24.64    100.95 o 
 -13  17   2       61.96      125.27     95.31 o 
 -11  17   2     5946.56     6133.91    124.74 o 
  -9  17   2      591.76      677.59     97.42 o 
  -7  17   2     3611.09     3523.26    110.74 o 
  -5  17   2     1675.06     1694.16    103.10 o 
  -3  17   2      505.64      470.87     85.64 o 
  -1  17   2       57.93       71.06    103.92 o 
   1  17   2    21438.06    21671.01    353.88 o 
   3  17   2     3410.27     3482.63    118.89 o 
   5  17   2      101.91      235.72    116.46 o 
   7  17   2     3705.16     3480.49    100.63 o 
   9  17   2     6195.48     5939.16    195.53 o 
  11  17   2      263.37      242.63    110.14 o 
  13  17   2       98.78      120.87     93.78 o 
  15  17   2       23.78      116.64    110.09 o 
  17  17   2        1.43       38.96    113.44 o 
 -16  18   2        0.61      133.87     84.87 o 
 -14  18   2     3530.52     3506.59    102.72 o 
 -12  18   2      300.76      466.47     97.17 o 
 -10  18   2     2068.37     1849.78     95.82 o 
  -8  18   2      533.97      563.74     91.48 o 
  -6  18   2    11946.22    12145.94    247.00 o 
  -4  18   2     8620.90     8065.58    225.02 o 
  -2  18   2     1716.14     1396.38     94.68 o 
   0  18   2     2485.15     2586.41     97.53 o 
   2  18   2      848.45     1058.78    118.32 o 
   4  18   2     3742.90     3634.70    109.20 o 
   6  18   2     2222.15     2498.38    113.35 o 
   8  18   2      791.93      891.43    104.23 o 
  10  18   2     6837.33     6765.83    150.58 o 
  12  18   2      236.72      319.11    110.50 o 
  14  18   2      879.71     1072.00    101.78 o 
  16  18   2     2397.11     2638.31    105.57 o 
  18  18   2       84.87      182.92    114.37 o 
 -17  19   2       87.49      123.62     89.70 o 
 -15  19   2      279.44      218.40     96.95 o 
 -13  19   2       36.32      162.23     93.96 o 
 -11  19   2      683.45      743.46     83.69 o 
  -9  19   2      163.03      145.59     88.19 o 
  -7  19   2       18.72        8.70     83.71 o 
  -5  19   2      642.36      757.63    105.24 o 
  -3  19   2      685.37      843.47     99.10 o 
  -1  19   2      137.78      174.99    105.64 o 
   1  19   2     3703.70     3706.45    104.08 o 
   3  19   2      248.66      264.16     98.80 o 
   5  19   2       56.85      167.49     92.82 o 
   7  19   2      115.82      217.78    100.44 o 
   9  19   2     4920.39     4952.00    109.80 o 
  11  19   2       85.47      194.98    100.46 o 
  13  19   2     1342.19     1324.39    117.12 o 
  15  19   2     1483.12     1412.22    117.88 o 
  17  19   2      675.99      723.41    103.65 o 
  19  19   2       22.38       28.36    154.22 o 
 -18  20   2      129.75      231.07    101.38 o 
 -16  20   2      293.23      278.68     98.38 o 
 -14  20   2      191.57      279.49     96.06 o 
 -12  20   2     1452.95     1432.06     98.83 o 
 -10  20   2        2.45      121.72     95.29 o 
  -8  20   2      233.11      236.91    105.44 o 
  -6  20   2      179.28      265.78     90.12 o 
  -4  20   2       40.60      229.73     99.85 o 
  -2  20   2     1128.22     1256.56    106.93 o 
   0  20   2      284.32      526.86    102.49 o 
   2  20   2      280.03      276.40    104.70 o 
   4  20   2    17198.97    16013.23    306.35 o 
   6  20   2       98.58      139.74     93.39 o 
   8  20   2      116.16      331.70    139.82 o 
  10  20   2       13.31       91.01     95.52 o 
  12  20   2       31.52      310.59    124.15 o 
  14  20   2      333.54      250.90    112.66 o 
  16  20   2      282.64      385.90    115.19 o 
  18  20   2        8.59       78.10    106.53 o 
  20  20   2       35.34      210.14    117.83 o 
 -19  21   2       47.26      116.50    115.19 o 
 -17  21   2      422.18      454.68     99.29 o 
 -15  21   2       33.86       -6.98     90.90 o 
 -13  21   2      831.72      914.67     92.65 o 
 -11  21   2       36.89       55.80     97.66 o 
  -9  21   2       14.21       24.15    103.84 o 
  -7  21   2       52.96      140.79    112.44 o 
  -5  21   2     1113.58     1226.83    106.63 o 
  -3  21   2      395.44      633.35     97.14 o 
  -1  21   2     3967.46     4251.35    127.77 o 
   1  21   2       35.16      -38.37    128.06 o 
   3  21   2       82.02      184.56     97.05 o 
   5  21   2        6.84      -14.82    104.05 o 
   7  21   2      272.51      349.02     96.78 o 
   9  21   2      350.13      465.86    121.23 o 
  11  21   2      174.44      289.96    114.29 o 
  13  21   2      155.28      179.48    102.75 o 
  15  21   2      184.64      159.26    101.26 o 
  17  21   2      238.48      148.07    131.50 o 
  19  21   2       16.85       76.57    108.16 o 
  21  21   2      436.53      459.62    117.31 o 
 -20  22   2        1.66      118.89    121.66 o 
 -18  22   2       95.21       40.79    102.77 o 
 -16  22   2       37.13      231.33     86.46 o 
 -14  22   2      178.11      306.12     94.49 o 
 -12  22   2      213.12      214.15     84.87 o 
 -10  22   2        7.83      -50.45     88.07 o 
  -8  22   2      479.40      602.96    101.34 o 
  -6  22   2     3202.33     3420.93    119.50 o 
  -4  22   2      238.63      314.42    102.47 o 
  -2  22   2      375.84      451.79    105.83 o 
   0  22   2     2511.53     2543.21    155.98 o 
   2  22   2     1965.06     2015.14    109.93 o 
   4  22   2       33.47      153.46    104.97 o 
   6  22   2        9.94       77.92     95.08 o 
   8  22   2       23.84      105.79     95.44 o 
  10  22   2       17.68      -16.60    111.08 o 
  12  22   2       55.56      134.15    105.83 o 
  14  22   2      384.87      356.04    116.00 o 
  16  22   2       79.04       46.84    117.75 o 
  18  22   2      115.89       69.34    115.43 o 
  20  22   2       12.88       81.76    107.82 o 
  22  22   2      242.62       82.42    159.50 o 
 -21  23   2      175.25      281.54    254.60 o 
 -19  23   2        9.51       16.14    109.51 o 
 -17  23   2        4.32       40.04    102.83 o 
 -15  23   2      155.01       60.63     89.87 o 
 -13  23   2      511.35      439.90     88.02 o 
 -11  23   2      814.08      864.38     99.45 o 
  -9  23   2        0.38      -19.25     91.46 o 
  -7  23   2      955.64     1263.72    108.23 o 
  -5  23   2     2471.66     2483.51     96.94 o 
  -3  23   2       69.52      137.69    109.81 o 
  -1  23   2       51.38      137.07     89.16 o 
   1  23   2       26.63      108.17    126.46 o 
   3  23   2      844.44      734.32     97.54 o 
   5  23   2      367.15      477.53     88.91 o 
   7  23   2      439.30      603.04    115.02 o 
   9  23   2       21.75      167.87     89.14 o 
  11  23   2      635.75      993.95    135.30 o 
  13  23   2      402.53      488.49    132.96 o 
  15  23   2       42.58       81.52    131.56 o 
  17  23   2       42.10      133.32    119.64 o 
  19  23   2       68.85      155.15    132.62 o 
  21  23   2       11.73      -15.95    159.59 o 
 -18  24   2      637.22      294.94    101.14 o 
 -16  24   2       41.42      130.11     91.98 o 
 -14  24   2        1.37      175.47    107.27 o 
 -12  24   2        4.57      157.60    105.38 o 
 -10  24   2      225.79      367.97     92.36 o 
  -8  24   2       17.16      101.01    114.34 o 
  -6  24   2      948.26     1057.45     98.77 o 
  -4  24   2      144.54      189.76    105.18 o 
  -2  24   2      150.64      233.40     86.04 o 
   0  24   2     2365.33     2690.71    117.91 o 
   2  24   2     1326.85     1183.88     97.22 o 
   4  24   2       21.64      113.80    104.25 o 
   6  24   2      131.36      211.05    115.07 o 
   8  24   2      493.69      468.08    146.51 o 
  10  24   2      869.04      743.34    101.98 o 
  12  24   2       46.70      149.71    134.69 o 
  14  24   2      738.58      525.13    132.18 o 
  16  24   2       40.85      111.19    107.29 o 
  18  24   2       15.49      101.42    118.81 o 
 -17  25   2        9.11      -25.13     97.37 o 
 -15  25   2       99.22       75.45     91.56 o 
 -13  25   2       10.79      140.74    100.11 o 
 -11  25   2       85.57      108.33     93.24 o 
  -9  25   2        9.92       37.92     98.45 o 
  -7  25   2      144.06      286.54     91.96 o 
  -5  25   2       11.37       39.41    102.98 o 
  -3  25   2      655.67      716.39     98.43 o 
  -1  25   2      844.07      936.99    112.28 o 
   1  25   2      172.21      230.72     96.67 o 
   3  25   2       12.97       80.74    106.24 o 
   5  25   2        9.34       41.10    117.93 o 
   7  25   2      833.47      816.38    109.31 o 
   9  25   2      554.13      587.93    102.13 o 
  11  25   2       68.34      156.17    138.65 o 
  13  25   2       33.28      338.53    131.36 o 
  15  25   2      353.16      322.78    131.79 o 
  17  25   2        5.48      -73.56    119.01 o 
 -16  26   2      128.37      227.60    105.24 o 
 -14  26   2      132.03      135.02     99.72 o 
 -12  26   2       17.92      187.34    100.96 o 
 -10  26   2      304.77      272.17     83.40 o 
  -8  26   2      450.28      517.49    108.56 o 
  -6  26   2      459.80      544.08    109.92 o 
  -4  26   2       62.48      245.57    114.69 o 
  -2  26   2        1.61       63.13    100.64 o 
   0  26   2      945.69      904.18    106.58 o 
   2  26   2      377.93      523.37    110.08 o 
   4  26   2      306.84      330.90    105.20 o 
   6  26   2      123.60      268.62     86.88 o 
   8  26   2      297.41      402.76    118.76 o 
  10  26   2      144.44      209.49    104.05 o 
  12  26   2        0.93        7.28    129.80 o 
  14  26   2      290.57      163.62    125.40 o 
  16  26   2        6.22      131.96    115.22 o 
 -15  27   2       51.93      159.18    105.98 o 
 -13  27   2        3.68       70.02    100.78 o 
 -11  27   2        0.04       63.97     88.80 o 
  -9  27   2      125.36      221.40    109.61 o 
  -7  27   2        4.82       83.65    108.54 o 
  -5  27   2       80.68      180.58     94.10 o 
  -3  27   2       91.12       88.58     89.37 o 
  -1  27   2        2.56      145.38    103.37 o 
   1  27   2      117.64       70.48     94.42 o 
   3  27   2      189.40      278.31    110.33 o 
   5  27   2      102.89       49.36     98.19 o 
   7  27   2      235.68      201.05    107.65 o 
   9  27   2      689.93      594.74    111.34 o 
  11  27   2       27.61      188.55    137.51 o 
  13  27   2        0.53     -161.73    161.73 o 
  15  27   2        4.12       58.72    120.76 o 
 -12  28   2      244.91      332.41     95.06 o 
 -10  28   2        3.68      174.66    103.82 o 
  -8  28   2       27.78       53.43    110.95 o 
  -6  28   2       96.06       64.71    109.45 o 
  -4  28   2       43.35      177.37     87.47 o 
  -2  28   2       22.13      174.99    111.03 o 
   0  28   2       18.42      -20.54    103.09 o 
   2  28   2       24.83      212.36     96.32 o 
   4  28   2      191.44      171.61    112.49 o 
   6  28   2      123.24      196.58    102.32 o 
   8  28   2      119.87      261.66    122.80 o 
  10  28   2        2.05       67.00    113.68 o 
  12  28   2      254.44      134.85    143.01 o 
 -11  29   2       16.01       62.92     93.96 o 
  -9  29   2       83.39       18.16     97.18 o 
  -7  29   2       47.05       63.05    105.49 o 
  -5  29   2        6.19       68.01     95.12 o 
  -3  29   2      310.59      330.55    116.73 o 
  -1  29   2      258.43      131.36    100.09 o 
   1  29   2        1.66       18.12    108.08 o 
   3  29   2       26.85      213.51    116.75 o 
   5  29   2      377.73      542.71    106.20 o 
   7  29   2      151.78      229.95     99.15 o 
   9  29   2       54.41       47.44    125.21 o 
  11  29   2       13.25      185.74    144.74 o 
  -8  30   2      133.90      182.32    113.70 o 
  -6  30   2       26.47       11.31     95.35 o 
  -4  30   2       72.62       27.49    118.40 o 
  -2  30   2        7.68     -116.61    116.61 o 
   0  30   2      509.24      220.44    108.75 o 
   2  30   2        2.64        2.06    100.29 o 
   4  30   2       30.03      170.02    122.83 o 
   6  30   2        8.19      107.09    128.44 o 
   8  30   2       30.59      106.50    114.02 o 
  -3  31   2       18.53       -6.85    259.82 o 
  -1  31   2       21.72       26.51    101.04 o 
   1  31   2       72.15       50.04     97.36 o 
   3  31   2       10.68      266.93    142.08 o 
  -1   2   3   122862.03   126707.47   1025.69 o 
   1   2   3     3433.53     3227.65    346.08 o 
  -2   3   3     2277.19     1983.34    178.84 o 
   0   3   3    78969.02    74366.45    654.81 o 
   2   3   3    31610.16    31437.08    480.60 o 
  -3   4   3     6920.47     6517.79    196.28 o 
  -1   4   3       79.30      226.86    166.42 o 
   1   4   3      735.89      962.40    199.32 o 
   3   4   3     2038.53     1888.31    147.12 o 
  -4   5   3    11819.97    12577.40    194.06 o 
  -2   5   3    10046.62     9343.97    173.41 o 
   0   5   3    12716.71    12487.71    233.83 o 
   2   5   3      150.92      227.90    187.24 o 
   4   5   3     8372.87     7944.52    171.67 o 
  -5   6   3    36540.58    36620.80    293.35 o 
  -3   6   3    34463.43    33072.44    211.63 o 
  -1   6   3      648.60      842.07    164.39 o 
   1   6   3     7560.50     6935.53    181.24 o 
   3   6   3    41841.64    40728.57    627.04 o 
   5   6   3     5517.06     5012.80    135.81 o 
  -6   7   3    10367.28    10329.39    137.03 o 
  -4   7   3      219.30      153.83    101.48 o 
  -2   7   3     5105.04     5682.44    144.85 o 
   0   7   3     4117.44     3873.64    193.13 o 
   2   7   3     4377.81     4676.81    191.01 o 
   4   7   3      322.42      398.58    118.17 o 
   6   7   3     1524.53     1555.23    130.65 o 
  -7   8   3      222.16      202.97    101.13 o 
  -5   8   3     2773.11     2524.98    111.34 o 
  -3   8   3    13207.21    12861.87    160.20 o 
  -1   8   3      175.54      153.15    123.72 o 
   1   8   3    25039.21    24209.78    550.87 o 
   3   8   3    15611.73    15820.15    220.79 o 
   5   8   3     9378.96     9653.80    141.36 o 
   7   8   3     9210.00     9720.70    128.90 o 
  -8   9   3    44158.30    41740.24    367.07 o 
  -6   9   3    32394.41    32128.15    249.49 o 
  -4   9   3       99.43       97.46    102.95 o 
  -2   9   3    10949.94     9345.38    154.04 o 
   0   9   3    55436.93    52743.11    274.35 o 
   2   9   3     1063.10      990.83    144.55 o 
   4   9   3      146.34      169.17    105.89 o 
   6   9   3     3915.19     3926.81    139.52 o 
   8   9   3    18315.24    19077.31    266.80 o 
  -9  10   3      193.11      233.20     93.21 o 
  -7  10   3       18.15       60.19     99.08 o 
  -5  10   3      157.56      201.62    114.15 o 
  -3  10   3     1519.82     1546.18    121.64 o 
  -1  10   3    20810.53    20589.17    255.72 o 
   1  10   3      560.36      477.33    109.41 o 
   3  10   3     1460.93     1450.19    130.41 o 
   5  10   3     3879.51     3901.56    131.16 o 
   7  10   3     1107.97     1231.55    117.79 o 
   9  10   3    19749.51    19577.93    168.92 o 
 -10  11   3       49.81       73.22     95.34 o 
  -8  11   3     7802.27     7438.95    121.74 o 
  -6  11   3      207.92      259.36     92.16 o 
  -4  11   3    17825.21    17957.47    237.42 o 
  -2  11   3    17801.69    16599.41    256.25 o 
   0  11   3    14988.76    13796.51    154.22 o 
   2  11   3     3099.45     3338.84    134.79 o 
   4  11   3     2168.04     1892.33    118.57 o 
   6  11   3    14448.26    13006.07    148.94 o 
   8  11   3    10069.89     9926.63    123.12 o 
  10  11   3      256.47      389.38    104.75 o 
 -11  12   3     2124.71     2255.45     98.00 o 
  -9  12   3     5607.11     5557.09    119.25 o 
  -7  12   3      279.25      395.86    111.14 o 
  -5  12   3    18539.23    19045.53    153.92 o 
  -3  12   3       81.50      150.31    111.87 o 
  -1  12   3     4314.06     4057.50    140.71 o 
   1  12   3     6795.76     6926.80    142.01 o 
   3  12   3     3799.79     3810.98    126.53 o 
   5  12   3     7681.22     7765.42    160.95 o 
   7  12   3    10926.80    10658.20    125.60 o 
   9  12   3     1138.31     1273.64     90.68 o 
  11  12   3      705.59      785.89    100.51 o 
 -12  13   3      190.61      368.13    114.37 o 
 -10  13   3      339.32      291.95    102.03 o 
  -8  13   3      781.54      940.25    103.86 o 
  -6  13   3     3183.93     3163.89    111.40 o 
  -4  13   3      138.87       86.70    101.01 o 
  -2  13   3     4186.51     3969.90    139.84 o 
   0  13   3      536.74      460.30     99.19 o 
   2  13   3     1370.66     1566.17    126.84 o 
   4  13   3     2443.37     2215.06    105.18 o 
   6  13   3     4053.14     3668.44    108.61 o 
   8  13   3       43.45       89.63     96.65 o 
  10  13   3     2991.44     3116.35    105.22 o 
  12  13   3      482.99      455.62     93.24 o 
 -13  14   3     4632.31     5035.62     99.26 o 
 -11  14   3     3497.74     3907.91    125.71 o 
  -9  14   3      556.27      648.58     98.38 o 
  -7  14   3      907.03      915.71    113.51 o 
  -5  14   3    23126.54    24348.48    572.32 o 
  -3  14   3    20282.46    20487.00    225.45 o 
  -1  14   3      720.56      852.48    124.13 o 
   1  14   3     7305.87     7408.09    194.98 o 
   3  14   3     6263.56     6528.13    161.52 o 
   5  14   3     2891.65     3094.01     98.53 o 
   7  14   3    13160.04    12692.01    132.18 o 
   9  14   3      435.28      437.62     97.68 o 
  11  14   3     7018.60     6787.17    109.03 o 
  13  14   3      858.44      791.17     94.96 o 
 -14  15   3     4062.70     3982.60    112.74 o 
 -12  15   3     2410.45     2188.59    109.95 o 
 -10  15   3       26.35       94.74    105.93 o 
  -8  15   3     6186.22     5870.64    127.78 o 
  -6  15   3     2089.68     2066.08    117.47 o 
  -4  15   3       78.89      169.16     94.98 o 
  -2  15   3     5001.16     4500.54    120.26 o 
   0  15   3     1106.69     1035.59    114.47 o 
   2  15   3        3.96      149.17    147.66 o 
   4  15   3     4089.29     4186.37    112.49 o 
   6  15   3     2390.03     2390.76    105.35 o 
   8  15   3     3893.50     3807.38    106.38 o 
  10  15   3      250.34      346.40     95.11 o 
  12  15   3     3045.34     2971.45     98.06 o 
  14  15   3       31.82       88.70     93.36 o 
 -15  16   3      707.53      745.26    105.34 o 
 -13  16   3        5.82      116.80     89.36 o 
 -11  16   3      954.55      914.47    107.47 o 
  -9  16   3      160.29      214.82    102.09 o 
  -7  16   3      139.93      192.87     90.51 o 
  -5  16   3     1553.23     1806.38     99.21 o 
  -3  16   3     2193.18     2130.02    138.36 o 
  -1  16   3       61.85       34.22    112.38 o 
   1  16   3     1680.05     1777.93    118.04 o 
   3  16   3     5884.58     5898.79    181.91 o 
   5  16   3     5235.53     5128.28    123.29 o 
   7  16   3     2050.15     2139.39    120.52 o 
   9  16   3     2045.92     2099.08    111.50 o 
  11  16   3      635.56      723.84     81.05 o 
  13  16   3       96.17      107.59    102.29 o 
  15  16   3      566.26      392.05     92.41 o 
 -16  17   3      174.87      224.47     96.25 o 
 -14  17   3      325.55      385.91     92.83 o 
 -12  17   3      343.13      395.30     91.38 o 
 -10  17   3     4971.71     4412.91    119.17 o 
  -8  17   3     2624.87     2754.85    121.53 o 
  -6  17   3       83.30      183.78     94.61 o 
  -4  17   3      315.69      353.42    106.09 o 
  -2  17   3     3456.73     2995.50    115.99 o 
   0  17   3     3683.48     3319.36    156.62 o 
   2  17   3       61.28       25.79    126.69 o 
   4  17   3      753.48      638.75     96.85 o 
   6  17   3       79.87      226.74     88.43 o 
   8  17   3     4579.70     4619.09    130.65 o 
  10  17   3     3561.00     3358.98    113.23 o 
  12  17   3     2751.62     2884.67    107.06 o 
  14  17   3      268.78      290.85    113.30 o 
  16  17   3      128.60      161.16    103.24 o 
 -17  18   3      245.02      167.38     97.79 o 
 -15  18   3        1.33      135.91     96.26 o 
 -13  18   3      286.56      231.51    103.88 o 
 -11  18   3      170.73      138.46     97.26 o 
  -9  18   3       13.75       98.54    101.11 o 
  -7  18   3      694.78      788.15     94.36 o 
  -5  18   3     1191.82     1352.67    115.95 o 
  -3  18   3      456.99      461.29    112.35 o 
  -1  18   3       58.47      178.09    102.84 o 
   1  18   3     1279.85     1299.57    129.45 o 
   3  18   3      106.63      153.71     99.95 o 
   5  18   3     1586.22     1438.27    109.11 o 
   7  18   3     2011.18     1997.19    112.18 o 
   9  18   3     3537.20     3477.68    105.79 o 
  11  18   3     1365.34     1507.28    115.52 o 
  13  18   3      940.99      679.71    127.83 o 
  15  18   3     1621.88     1582.66    122.26 o 
  17  18   3      890.95      909.62    111.49 o 
 -18  19   3      101.00      160.31     98.46 o 
 -16  19   3      431.71      444.38    106.27 o 
 -14  19   3      560.92      730.46    104.76 o 
 -12  19   3      320.60      369.69    106.95 o 
 -10  19   3      747.68      831.53    100.49 o 
  -8  19   3      196.43      175.15     97.42 o 
  -6  19   3      948.87     1072.68     89.48 o 
  -4  19   3     1418.77     1449.87     98.55 o 
  -2  19   3      541.18      372.31    126.82 o 
   0  19   3     2399.11     2177.64    116.39 o 
   2  19   3      697.09      708.66    144.82 o 
   4  19   3     1525.75     1465.86    125.45 o 
   6  19   3       10.59       91.39     90.87 o 
   8  19   3      383.35      436.41    103.45 o 
  10  19   3      156.13      204.28     93.67 o 
  12  19   3      926.13     1111.91    100.73 o 
  14  19   3      434.93      563.78     96.51 o 
  16  19   3       68.63      181.63     94.83 o 
  18  19   3       26.09      124.55    108.16 o 
 -19  20   3      343.50      459.90    100.50 o 
 -17  20   3      695.35      684.61    110.56 o 
 -15  20   3       48.42        3.43     96.36 o 
 -13  20   3      757.52      743.86     86.96 o 
 -11  20   3      245.27      273.67    109.41 o 
  -9  20   3       36.17       30.36     96.92 o 
  -7  20   3      648.40      965.51    100.36 o 
  -5  20   3     1284.81     1588.49    107.51 o 
  -3  20   3      843.09      835.04     98.60 o 
  -1  20   3      152.93      188.18    101.73 o 
   1  20   3     6798.89     7013.53    134.23 o 
   3  20   3     5432.38     5549.22    232.12 o 
   5  20   3     3131.49     2981.02    108.96 o 
   7  20   3     1041.01     1190.16    102.27 o 
   9  20   3     2342.01     2317.32    108.85 o 
  11  20   3       16.81       72.50    104.48 o 
  13  20   3      435.96      636.86    124.80 o 
  15  20   3      725.69      789.73    128.59 o 
  17  20   3       70.92      178.27    108.13 o 
  19  20   3      263.20      281.20     98.69 o 
 -20  21   3       24.50       18.31     96.33 o 
 -18  21   3       16.07       64.96     97.12 o 
 -16  21   3      169.37      172.19     90.78 o 
 -14  21   3      170.08      386.34     97.20 o 
 -12  21   3       55.19      146.34     89.16 o 
 -10  21   3       33.07        6.06     94.22 o 
  -8  21   3      272.34      327.90    106.14 o 
  -6  21   3      889.68     1033.60     99.08 o 
  -4  21   3     1973.18     1900.53     99.93 o 
  -2  21   3     1109.81     1084.13    114.38 o 
   0  21   3       37.94      260.31    110.68 o 
   2  21   3     1968.70     1887.00    149.71 o 
   4  21   3       83.45       30.98     98.15 o 
   6  21   3       42.99        4.33     99.50 o 
   8  21   3     1378.88     1285.23    111.53 o 
  10  21   3      111.83      262.20     95.77 o 
  12  21   3       82.07      212.76     97.50 o 
  14  21   3       40.52      148.34    115.42 o 
  16  21   3      835.39      809.57    107.15 o 
  18  21   3      223.79      434.96    106.82 o 
  20  21   3       48.98      263.60     99.03 o 
 -21  22   3       50.07       64.45     98.30 o 
 -19  22   3       70.50      -59.60    113.25 o 
 -17  22   3       73.05      160.37    119.99 o 
 -15  22   3        1.98      112.18    100.70 o 
 -13  22   3      310.63      357.81     97.58 o 
 -11  22   3     1025.60      928.34     95.01 o 
  -9  22   3      480.27      522.16     99.94 o 
  -7  22   3        9.10      -31.12     99.22 o 
  -5  22   3     2205.46     2432.76    119.52 o 
  -3  22   3     2458.57     2150.43    106.44 o 
  -1  22   3       68.46       81.78     96.59 o 
   1  22   3       47.45      236.90    168.29 o 
   3  22   3     5165.76     5222.53    129.31 o 
   5  22   3       61.49      135.39    111.63 o 
   7  22   3      333.07      250.76    110.38 o 
   9  22   3      521.36      653.97     98.64 o 
  11  22   3       11.69       67.15    105.76 o 
  13  22   3       18.42       69.21    104.07 o 
  15  22   3     2248.12     2156.19    127.94 o 
  17  22   3       11.02      148.46    115.84 o 
  19  22   3      116.99      220.98    119.00 o 
  21  22   3       39.44       -8.82    120.79 o 
 -20  23   3       32.01      -49.48    111.24 o 
 -18  23   3       35.06       16.68    110.24 o 
 -16  23   3      113.18       83.35    103.74 o 
 -14  23   3      208.00      114.99     98.66 o 
 -12  23   3      134.20       70.70     92.10 o 
 -10  23   3       85.25      172.12    107.46 o 
  -8  23   3      131.14      150.07    113.73 o 
  -6  23   3        1.42      185.85     95.29 o 
  -4  23   3      399.44      351.93    123.28 o 
  -2  23   3     1242.45     1065.28    108.99 o 
   0  23   3       38.45      105.62    102.04 o 
   2  23   3      223.18       99.90    101.28 o 
   4  23   3     1032.55     1031.12    114.82 o 
   6  23   3     1891.08     1868.94     98.91 o 
   8  23   3      699.64      678.43    109.23 o 
  10  23   3      966.00      881.02    118.77 o 
  12  23   3       20.68       72.77     98.63 o 
  14  23   3      139.60      266.37    119.94 o 
  16  23   3       22.57      115.09    120.78 o 
  18  23   3       35.00      -17.67    115.72 o 
  20  23   3       14.00      170.49    137.10 o 
 -19  24   3      205.74      213.71    125.14 o 
 -17  24   3       17.63      198.30     93.66 o 
 -15  24   3       40.39       88.78     99.21 o 
 -13  24   3       44.81      109.07     87.44 o 
 -11  24   3      831.35      754.58     99.63 o 
  -9  24   3       35.18      -33.97     99.06 o 
  -7  24   3      300.29      405.39     99.76 o 
  -5  24   3      580.52      855.99    107.60 o 
  -3  24   3        7.12       53.93    112.10 o 
  -1  24   3     1157.36      973.85    123.00 o 
   1  24   3       13.71      123.20    150.43 o 
   3  24   3      258.68      237.78    111.92 o 
   5  24   3        7.64      254.61    136.55 o 
   7  24   3        4.42       98.40    109.33 o 
   9  24   3        6.74       89.87     91.74 o 
  11  24   3      901.63      873.06    121.56 o 
  13  24   3       43.14      188.80    135.54 o 
  15  24   3      379.05      436.78    120.32 o 
  17  24   3       17.71        8.12    112.72 o 
  19  24   3       19.36      -56.69    119.68 o 
 -16  25   3        3.51       26.52    105.24 o 
 -14  25   3        2.71       43.94     93.63 o 
 -12  25   3      105.90      193.05     81.78 o 
 -10  25   3       51.34      191.18    112.32 o 
  -8  25   3       19.17      -99.37     99.37 o 
  -6  25   3      164.48      200.28     94.05 o 
  -4  25   3       48.85      225.09    103.95 o 
  -2  25   3       60.97       22.61    115.51 o 
   0  25   3      340.60      410.66    144.31 o 
   2  25   3       21.15     -104.66    113.08 o 
   4  25   3        3.32      178.96    113.83 o 
   6  25   3       65.78      130.66    114.35 o 
   8  25   3       58.30      250.27    113.32 o 
  10  25   3      289.47      390.64     95.98 o 
  12  25   3      283.36      443.78    120.89 o 
  14  25   3      293.48      306.65    122.62 o 
  16  25   3      129.30      107.87    122.96 o 
 -15  26   3        3.41      -15.87     98.08 o 
 -13  26   3        7.04      137.94     97.65 o 
 -11  26   3      269.99      315.32     97.20 o 
  -9  26   3       25.47      115.09    115.59 o 
  -7  26   3     1082.31     1141.89    104.46 o 
  -5  26   3        4.91       32.29    104.77 o 
  -3  26   3      521.32      546.55    107.40 o 
  -1  26   3       16.74      310.18    141.64 o 
   1  26   3       21.11      108.38    103.24 o 
   3  26   3       34.79      144.56    106.87 o 
   5  26   3      496.84      385.39    104.85 o 
   7  26   3        5.05       86.54     96.20 o 
   9  26   3        2.33      184.45    110.10 o 
  11  26   3      276.11      364.78    102.82 o 
  13  26   3      244.69      133.05    112.30 o 
  15  26   3        3.07     -128.42    141.15 o 
 -14  27   3        0.67       74.50    106.26 o 
 -12  27   3       81.59      106.59     99.34 o 
 -10  27   3        1.45       62.68    126.00 o 
  -8  27   3       15.84       74.60    103.60 o 
  -6  27   3      254.83      115.12    142.14 o 
  -4  27   3       18.13      131.23    131.42 o 
  -2  27   3      108.12      186.23    112.44 o 
   0  27   3       16.74      -60.27    114.91 o 
   2  27   3        8.22       60.04    116.06 o 
   4  27   3      662.98      700.35    152.22 o 
   6  27   3      173.46      241.13    149.76 o 
   8  27   3      113.92      285.95    105.70 o 
  10  27   3        4.21       28.30    126.08 o 
  12  27   3       34.07      -44.02    125.19 o 
  14  27   3       68.50      198.25    145.56 o 
 -11  28   3       26.42      133.99     96.35 o 
  -9  28   3       28.64      264.78    114.29 o 
  -7  28   3       90.04      252.94    125.98 o 
  -5  28   3        5.27      111.00    108.09 o 
  -3  28   3       18.85       93.22    124.32 o 
  -1  28   3       48.60       50.27    104.38 o 
   1  28   3     1698.55     1452.26    189.15 o 
   3  28   3       14.64       87.09     97.13 o 
   5  28   3       11.91       41.13    100.61 o 
   7  28   3      120.22       40.18    109.98 o 
   9  28   3      166.77      252.61    110.74 o 
  11  28   3        1.94      -13.31    158.69 o 
 -10  29   3      227.16      135.75    109.13 o 
  -8  29   3       56.51     -100.80    131.34 o 
  -6  29   3      329.76      169.53    122.23 o 
  -4  29   3       72.85      328.35    149.50 o 
  -2  29   3      114.55       28.77    152.96 o 
   0  29   3        0.79      -76.33    124.20 o 
   2  29   3      150.04      396.08    119.89 o 
   4  29   3      273.12      243.66    154.49 o 
   6  29   3        0.88      -56.84    138.38 o 
   8  29   3       92.37      219.07    134.00 o 
  10  29   3       52.95       93.36    108.83 o 
  -7  30   3       32.17      119.35    409.99 o 
  -5  30   3       14.43      133.06    105.49 o 
  -3  30   3      107.95      365.70    134.00 o 
  -1  30   3       57.05       41.49    116.70 o 
   1  30   3       80.91       43.51    100.96 o 
   3  30   3       49.37      228.76    120.74 o 
   5  30   3        1.67      165.34    119.51 o 
   0   2   4     4416.21     4525.60    298.22 o 
   2   2   4       78.78      136.27    257.08 o 
  -1   3   4     8212.44     8390.01    236.41 o 
   1   3   4     6149.13     6308.53    309.90 o 
   3   3   4     1180.60     1102.74    152.88 o 
  -2   4   4    18019.35    19006.34    486.73 o 
   0   4   4     5319.34     4838.71    288.89 o 
   2   4   4     1101.28     1389.28    265.25 o 
   4   4   4      166.00      212.93    123.80 o 
  -3   5   4     6588.62     6426.47    186.94 o 
  -1   5   4    26964.64    24221.04    321.76 o 
   1   5   4    53316.93    54332.02    915.68 o 
   3   5   4      754.86      638.16    140.48 o 
   5   5   4     7704.17     7366.91    156.20 o 
  -4   6   4     3409.32     3442.65    126.86 o 
  -2   6   4     1852.64     1735.95    158.96 o 
   0   6   4     7605.04     7788.65    159.06 o 
   2   6   4     9235.35     9537.81    269.77 o 
   4   6   4      226.19      116.87    115.56 o 
   6   6   4      174.74      178.44    113.98 o 
  -5   7   4      214.35      301.24    124.51 o 
  -3   7   4    13514.54    12557.14    180.17 o 
  -1   7   4    60209.96    57950.96    686.41 o 
   1   7   4    17031.41    15437.06    373.95 o 
   3   7   4      249.41       80.57    133.26 o 
   5   7   4   117153.59   109750.55    846.07 o 
   7   7   4    44920.91    44211.38    544.30 o 
  -6   8   4     1943.03     1686.28    129.54 o 
  -4   8   4     2066.61     2419.15    122.54 o 
  -2   8   4     2027.10     2184.31    123.81 o 
   0   8   4      104.14      230.31    135.36 o 
   2   8   4      882.75      899.83    133.04 o 
   4   8   4      920.92      661.74    135.33 o 
   6   8   4    14188.79    14397.79    206.21 o 
   8   8   4    10689.42    10619.87    249.13 o 
  -7   9   4    14530.70    15816.03    165.41 o 
  -5   9   4        4.73      105.94     98.29 o 
  -3   9   4     3251.88     3232.24    121.13 o 
  -1   9   4     1797.28     1992.88    141.14 o 
   1   9   4    28957.89    29381.67    496.07 o 
   3   9   4        9.47       71.55    133.56 o 
   5   9   4    12262.87    11261.01    202.98 o 
   7   9   4     2406.04     2323.66    122.24 o 
   9   9   4      121.24      120.03    115.95 o 
  -8  10   4        2.25       22.55    124.29 o 
  -6  10   4      163.77      192.58     96.21 o 
  -4  10   4     1654.45     1489.19    112.11 o 
  -2  10   4    13431.46    14120.03    173.01 o 
   0  10   4      956.88      904.36    126.01 o 
   2  10   4     3166.84     3337.95    141.73 o 
   4  10   4      140.44      103.22    108.35 o 
   6  10   4     2830.89     2863.81    129.27 o 
   8  10   4     2796.47     3172.03    127.01 o 
  10  10   4      177.31      110.76    128.92 o 
  -9  11   4     4485.33     4432.16    144.44 o 
  -7  11   4      687.46      411.78    111.76 o 
  -5  11   4       71.04      118.95    113.13 o 
  -3  11   4      786.62      611.56    111.56 o 
  -1  11   4    26232.26    25811.23    216.04 o 
   1  11   4      207.37      221.49    145.16 o 
   3  11   4     1115.98      876.82    115.42 o 
   5  11   4     1126.35     1013.86    134.61 o 
   7  11   4      313.95      474.95    117.67 o 
   9  11   4       51.16      162.14    115.38 o 
  11  11   4      257.15      302.09    117.42 o 
 -10  12   4     1163.75     1117.86    121.93 o 
  -8  12   4      391.40      490.80    104.70 o 
  -6  12   4     2267.68     2266.85    108.26 o 
  -4  12   4      114.50      270.24    128.63 o 
  -2  12   4     3087.84     3072.04    132.20 o 
   0  12   4     1744.27     1807.98    114.01 o 
   2  12   4       28.08       49.03    109.17 o 
   4  12   4      359.09      435.92    120.07 o 
   6  12   4        6.29       34.73     98.37 o 
   8  12   4      173.43      182.11    103.24 o 
  10  12   4      394.04      302.37    129.52 o 
  12  12   4      392.60      409.46    131.57 o 
 -11  13   4     1027.49      793.90    115.99 o 
  -9  13   4    18311.45    17543.18    425.48 o 
  -7  13   4    12604.09    11716.18    233.19 o 
  -5  13   4     7731.77     7561.77    153.69 o 
  -3  13   4     5236.54     5166.00    150.29 o 
  -1  13   4    11302.21    10996.45    311.38 o 
   1  13   4     8179.31     8406.29    165.00 o 
   3  13   4     3900.16     3553.16    143.23 o 
   5  13   4     2170.04     1836.30    106.53 o 
   7  13   4     1849.94     2044.75    110.28 o 
   9  13   4      603.25      622.46    106.95 o 
  11  13   4    12424.04    11561.84    231.51 o 
  13  13   4     1367.16     1372.43    123.76 o 
 -12  14   4     1451.99     1265.22    105.75 o 
 -10  14   4       23.16      178.30    128.12 o 
  -8  14   4      548.97      547.78    130.48 o 
  -6  14   4        8.10       49.61     90.12 o 
  -4  14   4      360.65      294.02    116.80 o 
  -2  14   4      184.86      350.63    110.99 o 
   0  14   4      485.59      658.07    143.76 o 
   2  14   4     4010.31     3984.28    125.09 o 
   4  14   4       18.46       90.74    118.18 o 
   6  14   4     2191.02     2508.00    130.34 o 
   8  14   4     2982.66     3011.99    101.69 o 
  10  14   4       31.06      251.16    103.78 o 
  12  14   4     2895.85     2860.07    112.58 o 
  14  14   4     3988.74     3835.81    116.38 o 
 -13  15   4     1522.23     1503.28    116.57 o 
 -11  15   4      135.19      276.21    123.13 o 
  -9  15   4     8903.75     8910.47    176.52 o 
  -7  15   4      162.39      287.32    110.53 o 
  -5  15   4        3.33      -18.32    124.31 o 
  -3  15   4     6797.37     6624.14    136.75 o 
  -1  15   4     9994.69    10432.46    355.28 o 
   1  15   4     4892.08     4824.50    152.37 o 
   3  15   4     4025.11     3865.16    142.25 o 
   5  15   4    12533.96    12380.14    246.31 o 
   7  15   4     5852.32     6095.81    111.59 o 
   9  15   4      717.53      772.79    108.72 o 
  11  15   4     3230.09     2933.14    111.36 o 
  13  15   4     4595.50     5021.88     95.91 o 
  15  15   4        2.43      324.08    127.48 o 
 -14  16   4      542.02      578.17     99.66 o 
 -12  16   4     1046.16     1041.10    106.55 o 
 -10  16   4     3080.65     2646.58    120.76 o 
  -8  16   4        6.46      -59.44    121.19 o 
  -6  16   4      938.22      701.79    106.43 o 
  -4  16   4     2797.29     2303.73    122.08 o 
  -2  16   4      424.61      515.53    125.01 o 
   0  16   4       16.51       -8.12    115.67 o 
   2  16   4      159.52      209.81    141.00 o 
   4  16   4       21.69       52.84    102.98 o 
   6  16   4     1803.55     1847.83    126.84 o 
   8  16   4       18.13      210.65    108.75 o 
  10  16   4      631.42      662.02    104.47 o 
  12  16   4      347.79      460.52     84.82 o 
  14  16   4       22.29       94.45    105.78 o 
  16  16   4       33.46       62.87    117.85 o 
 -15  17   4      261.87      438.25    105.15 o 
 -13  17   4       15.49       14.30     89.21 o 
 -11  17   4      267.88      443.26    116.27 o 
  -9  17   4     1762.05     1698.80    116.61 o 
  -7  17   4      205.84      273.64    103.15 o 
  -5  17   4       12.70       17.56    113.85 o 
  -3  17   4     1544.34     1556.03    141.64 o 
  -1  17   4      719.69      517.28    113.27 o 
   1  17   4      577.78      638.51    113.81 o 
   3  17   4      193.75      278.00    170.34 o 
   5  17   4      716.69      598.30    105.10 o 
   7  17   4     1239.39     1133.46     91.38 o 
   9  17   4     4529.24     4274.36    123.28 o 
  11  17   4     1526.36     1350.31    104.81 o 
  13  17   4      686.25      753.32     98.87 o 
  15  17   4       83.58      259.73    111.19 o 
  17  17   4      217.66      213.09    106.17 o 
 -16  18   4      334.34      345.32    108.50 o 
 -14  18   4      345.94      482.22     97.80 o 
 -12  18   4      484.66      737.07    100.69 o 
 -10  18   4     1622.36     1955.14    131.20 o 
  -8  18   4        3.73      119.60    115.84 o 
  -6  18   4     3347.23     3464.72    125.28 o 
  -4  18   4      779.55     1008.81    119.00 o 
  -2  18   4      420.51      572.13    110.45 o 
   0  18   4      111.79      210.39    108.70 o 
   2  18   4      737.51      621.77    127.29 o 
   4  18   4     5277.42     5212.37    141.90 o 
   6  18   4      955.69     1030.17     90.88 o 
   8  18   4      730.50      758.99    162.28 o 
  10  18   4      105.03      326.95    101.37 o 
  12  18   4       23.24      127.15     99.53 o 
  14  18   4       15.53      218.04    102.71 o 
  16  18   4        8.71      132.86    100.76 o 
  18  18   4      123.88      154.21    106.41 o 
 -17  19   4      107.99      143.37    106.11 o 
 -15  19   4     1165.32     1174.63    130.47 o 
 -13  19   4      590.08      571.26    107.48 o 
 -11  19   4      703.45      812.70    119.22 o 
  -9  19   4     2284.34     2328.56    126.22 o 
  -7  19   4     1179.03     1128.39    120.84 o 
  -5  19   4      260.51      344.83    133.63 o 
  -3  19   4     4109.79     4296.83    219.27 o 
  -1  19   4     4605.82     4582.81    153.31 o 
   1  19   4     1396.19     1375.33    117.21 o 
   3  19   4     2057.15     1980.09    107.13 o 
   5  19   4     2404.34     2671.56    130.39 o 
   7  19   4     2712.70     2907.13    118.14 o 
   9  19   4      606.45      621.64    105.39 o 
  11  19   4      385.28      520.26    111.20 o 
  13  19   4       55.78      132.55    105.63 o 
  15  19   4       31.91      275.49    118.74 o 
  17  19   4      143.77      217.44    107.43 o 
  19  19   4       62.41      145.44    101.53 o 
 -18  20   4        8.98      162.05     99.57 o 
 -16  20   4        0.63      276.36    117.01 o 
 -14  20   4      425.17      467.62    106.05 o 
 -12  20   4      173.15      290.50    105.32 o 
 -10  20   4       12.54      294.42    109.32 o 
  -8  20   4       81.86      220.93    116.17 o 
  -6  20   4     1668.26     1688.00    113.91 o 
  -4  20   4      159.53      296.36    122.98 o 
  -2  20   4      488.85      719.61    250.77 o 
   0  20   4      209.61      363.41    144.70 o 
   2  20   4     3536.98     3455.09    199.50 o 
   4  20   4      493.52      554.56    116.28 o 
   6  20   4        6.45       81.95     98.84 o 
   8  20   4       57.07      212.35    104.52 o 
  10  20   4      372.47      265.83    111.70 o 
  12  20   4        2.76     -109.83    109.83 o 
  14  20   4      289.86      382.66    120.91 o 
  16  20   4        7.29       57.94    105.64 o 
  18  20   4      337.12      397.16    108.27 o 
  20  20   4       51.82       11.97    101.39 o 
 -19  21   4      291.09      307.31    100.42 o 
 -17  21   4      375.37      347.80    113.88 o 
 -15  21   4      123.20      132.55     99.49 o 
 -13  21   4      948.01      947.91    104.04 o 
 -11  21   4      508.73      704.26    108.39 o 
  -9  21   4       43.42      108.08    129.74 o 
  -7  21   4     1772.39     1627.05    136.58 o 
  -5  21   4        0.31      199.05    106.69 o 
  -3  21   4      191.16      404.99    126.97 o 
  -1  21   4     2407.05     2652.03    115.05 o 
   1  21   4      428.51      648.36    127.27 o 
   3  21   4      256.43      173.98    102.95 o 
   5  21   4     2917.20     3086.53    134.21 o 
   7  21   4      206.41      534.48    137.98 o 
   9  21   4     1246.17     1269.05    182.96 o 
  11  21   4     1228.38     1336.74    115.14 o 
  13  21   4      632.54      639.26     96.63 o 
  15  21   4       10.45      141.65    128.69 o 
  17  21   4      471.10      505.09    117.20 o 
  19  21   4      699.47      670.14    112.80 o 
  21  21   4        9.36      106.55    112.38 o 
 -20  22   4       86.82      116.26    105.86 o 
 -18  22   4       14.52       39.89    111.14 o 
 -16  22   4        8.67      151.38    117.72 o 
 -14  22   4       56.21      250.32    101.81 o 
 -12  22   4      141.11      343.93    131.20 o 
 -10  22   4      335.32      347.62    104.96 o 
  -8  22   4      398.63      328.50    119.13 o 
  -6  22   4     1013.87      690.94    133.87 o 
  -4  22   4       53.34      169.09    124.67 o 
  -2  22   4       67.18      179.23    204.22 o 
   0  22   4     1314.38     1126.13    116.20 o 
   2  22   4      110.70       53.83    105.68 o 
   4  22   4        2.58      144.48    114.41 o 
   6  22   4       78.80      -11.60     94.65 o 
   8  22   4      519.62      458.56    111.70 o 
  10  22   4      573.25      603.83    128.55 o 
  12  22   4      137.27      350.44    127.96 o 
  14  22   4      398.41      635.76    223.93 o 
  16  22   4       11.09      172.32    129.19 o 
  18  22   4      138.50       74.67    189.97 o 
  20  22   4      229.12       71.38    121.76 o 
 -19  23   4       20.21      108.41    122.16 o 
 -17  23   4        9.92      179.10    135.88 o 
 -15  23   4      740.61      653.67    105.44 o 
 -13  23   4      199.54      240.49    106.85 o 
 -11  23   4       29.06      164.77    109.59 o 
  -9  23   4      329.74      158.16    120.64 o 
  -7  23   4       67.06      145.60    115.29 o 
  -5  23   4        9.82      122.33    117.40 o 
  -3  23   4      308.39      124.10    144.67 o 
  -1  23   4     2270.13     2119.25    157.34 o 
   1  23   4       22.05      122.02    149.40 o 
   3  23   4       75.75       66.03    127.66 o 
   5  23   4      321.48      297.63     97.89 o 
   7  23   4     1004.15      895.87    114.22 o 
   9  23   4       58.40      211.58    111.74 o 
  11  23   4      587.11      715.98    116.29 o 
  13  23   4      351.98      439.57    117.45 o 
  15  23   4        0.81       69.17    132.19 o 
  17  23   4       16.33     -122.96    155.62 o 
  19  23   4      319.68      250.19    136.37 o 
 -18  24   4       44.05      181.41    111.66 o 
 -16  24   4      243.90      255.61    123.87 o 
 -14  24   4       82.85      218.30    115.44 o 
 -12  24   4        0.35       85.29    125.39 o 
 -10  24   4        1.44      291.86    136.86 o 
  -8  24   4      210.42      198.23     98.03 o 
  -6  24   4      129.98        6.91    109.37 o 
  -4  24   4      598.16      678.69    112.93 o 
  -2  24   4      818.96      802.08    156.18 o 
   0  24   4      132.82      -38.84    102.04 o 
   2  24   4        0.60      238.45    137.31 o 
   4  24   4       11.58      113.19    101.57 o 
   6  24   4      349.18      567.69    173.19 o 
   8  24   4       58.16      186.59     95.03 o 
  10  24   4      139.25       78.38    128.71 o 
  12  24   4        7.83      357.51    132.13 o 
  14  24   4      137.47      128.64    149.90 o 
  16  24   4      108.18      185.42    152.70 o 
  18  24   4        0.61       59.19    172.78 o 
 -17  25   4       82.00      217.39    274.59 o 
 -15  25   4       10.11       -3.62    126.41 o 
 -13  25   4       46.03      181.66    116.99 o 
 -11  25   4      397.61      189.24    142.15 o 
  -9  25   4      180.56      300.68    111.11 o 
  -7  25   4      201.13      118.34    136.95 o 
  -5  25   4       98.69      212.09    129.30 o 
  -3  25   4      289.59      319.46    125.20 o 
  -1  25   4      257.76      404.42    114.88 o 
   1  25   4      419.85      336.28    108.91 o 
   3  25   4      153.72      230.89    121.60 o 
   5  25   4        1.72      175.42    107.60 o 
   7  25   4      213.96      247.04    107.50 o 
   9  25   4      773.49      768.18    140.55 o 
  11  25   4        0.18     -104.13    120.75 o 
  13  25   4        2.18      -93.45    153.64 o 
  15  25   4      137.45      268.14    130.78 o 
 -14  26   4      131.71       25.94    104.46 o 
 -12  26   4      274.24      417.04    127.29 o 
 -10  26   4       73.50      168.31    115.76 o 
  -8  26   4       73.76      388.09    162.62 o 
  -6  26   4      132.95       68.47    108.50 o 
  -4  26   4      249.27      335.83    138.37 o 
  -2  26   4      180.79      106.50    128.05 o 
   0  26   4      241.39      396.68    114.40 o 
   2  26   4       87.49       89.64    113.46 o 
   4  26   4      347.35      465.61    109.27 o 
   6  26   4      365.68      490.21    106.74 o 
   8  26   4        2.01      246.37    151.63 o 
  10  26   4       51.83       43.65    108.13 o 
  12  26   4      344.75      382.73    124.92 o 
  14  26   4       26.65       27.10    154.28 o 
 -13  27   4       11.89      100.32    118.18 o 
 -11  27   4      101.55      171.60    127.23 o 
  -9  27   4       37.82      205.54    127.28 o 
  -7  27   4       11.08      -94.96    116.89 o 
  -5  27   4        3.71       87.52    196.36 o 
  -3  27   4     1231.29     1015.41    156.39 o 
  -1  27   4      148.68      257.25    114.51 o 
   1  27   4        0.88      258.88    117.85 o 
   3  27   4      108.21      214.00    138.91 o 
   5  27   4      808.53      958.57    139.50 o 
   7  27   4      212.49      329.81    153.20 o 
   9  27   4      429.56      353.91    110.90 o 
  11  27   4       22.53      152.06    120.19 o 
  13  27   4       15.82      108.43    147.02 o 
 -10  28   4      106.71      305.65    131.45 o 
  -8  28   4       15.25      330.23    132.79 o 
  -6  28   4      165.36      259.94    131.75 o 
  -4  28   4      150.44      157.99    134.20 o 
  -2  28   4       40.38      -38.61    150.63 o 
   0  28   4      383.92      288.70    109.25 o 
   2  28   4        4.82      140.31    102.60 o 
   4  28   4        1.64       41.14    112.54 o 
   6  28   4        0.74      162.06    109.97 o 
   8  28   4        7.46      -94.49    108.08 o 
  10  28   4      102.95       69.11    103.04 o 
  -7  29   4       10.50      -49.77    164.28 o 
  -5  29   4      150.25      218.82    131.95 o 
  -3  29   4       63.38      407.79    151.41 o 
  -1  29   4       16.11       58.50    120.91 o 
   1  29   4       31.06     -109.14    109.14 o 
   3  29   4       10.24       86.02    135.82 o 
   5  29   4      211.05      303.43    123.32 o 
   7  29   4       51.94      -42.02    134.82 o 
  -2  30   4       13.01       31.36    112.18 o 
   0  30   4        0.09       94.81    180.61 o 
   2  30   4       69.07       55.73    114.57 o 
   1   2   5    33941.85    34180.55    425.74 o 
  -2   3   5     3047.41     2539.05    163.68 o 
   0   3   5     7372.27     6845.16    303.19 o 
   2   3   5     8429.71     8743.93    323.61 o 
  -3   4   5     4667.71     4543.27    171.46 o 
  -1   4   5    12258.05    12210.75    242.15 o 
   1   4   5     1321.30     1031.53    262.92 o 
   3   4   5     5155.39     4993.65    232.86 o 
  -4   5   5     6687.70     6659.74    206.48 o 
  -2   5   5     2695.03     2716.54    185.84 o 
   0   5   5     1107.48     1064.15    185.39 o 
   2   5   5     1331.53     1581.00    265.25 o 
   4   5   5    26906.42    25988.76    260.09 o 
  -5   6   5    17651.64    16533.70    202.90 o 
  -3   6   5      215.91      162.89    173.32 o 
  -1   6   5     2163.12     2257.08    160.59 o 
   1   6   5    13261.00    12561.90    272.55 o 
   3   6   5     7711.85     7668.75    226.73 o 
   5   6   5     4194.94     4469.36    140.25 o 
  -6   7   5     2877.29     2707.49    129.91 o 
  -4   7   5     7333.75     7051.61    223.52 o 
  -2   7   5     1532.93     1601.96    184.04 o 
   0   7   5     5581.25     5821.93    307.27 o 
   2   7   5     5041.43     5240.08    367.67 o 
   4   7   5       77.83      322.28    140.44 o 
   6   7   5     1650.94     1648.85    115.96 o 
  -7   8   5      513.47      455.09    108.36 o 
  -5   8   5       80.62      124.40    120.33 o 
  -3   8   5    26844.18    27002.91    242.57 o 
  -1   8   5       16.54       18.38    158.48 o 
   1   8   5     6396.80     5998.43    161.92 o 
   3   8   5    10255.00     9536.73    335.43 o 
   5   8   5      215.99      284.57    112.19 o 
   7   8   5      304.32      302.30    114.70 o 
  -8   9   5    11323.18    11132.33    163.42 o 
  -6   9   5     3168.79     3128.10    136.40 o 
  -4   9   5     3845.40     4429.31    164.29 o 
  -2   9   5    10351.23     9967.84    163.07 o 
   0   9   5     2831.14     2807.75    130.44 o 
   2   9   5     1787.35     1978.32    136.00 o 
   4   9   5      474.94      509.82    118.86 o 
   6   9   5      654.89      628.72    113.96 o 
   8   9   5      327.69      491.23    130.19 o 
  -9  10   5       29.37       42.30    114.86 o 
  -7  10   5      528.00      572.04    115.32 o 
  -5  10   5     7331.81     6652.88    158.17 o 
  -3  10   5      171.41      301.64    117.03 o 
  -1  10   5     3037.79     2983.95    128.28 o 
   1  10   5     7412.33     7255.59    201.49 o 
   3  10   5     4121.27     4366.55    172.10 o 
   5  10   5     6429.04     6512.61    132.26 o 
   7  10   5     9705.00    10301.66    159.56 o 
   9  10   5     3279.84     2977.29    129.67 o 
 -10  11   5      223.81      320.44    128.44 o 
  -8  11   5     2165.17     2511.95    127.25 o 
  -6  11   5      488.87      701.22    100.76 o 
  -4  11   5     3181.64     2994.05    126.82 o 
  -2  11   5    14020.91    13540.98    348.30 o 
   0  11   5     6796.56     7493.31    164.13 o 
   2  11   5      356.11      313.66    166.81 o 
   4  11   5     6466.51     5902.07    220.72 o 
   6  11   5     8725.25     8097.09    157.99 o 
   8  11   5      137.52      393.36    136.11 o 
  10  11   5      350.16      242.49    130.69 o 
 -11  12   5     2655.39     2679.51    136.64 o 
  -9  12   5       92.17      268.09    113.49 o 
  -7  12   5     2244.93     2221.06    101.03 o 
  -5  12   5     9978.75     9400.87    146.77 o 
  -3  12   5      120.25      121.27    112.43 o 
  -1  12   5     4442.17     4873.77    156.45 o 
   1  12   5      673.53      494.93    137.52 o 
   3  12   5    14634.43    14208.35    210.44 o 
   5  12   5      230.09      451.86    141.14 o 
   7  12   5     4976.21     4988.33    138.14 o 
   9  12   5      296.02      415.69    115.54 o 
  11  12   5      691.18      814.15    122.56 o 
 -12  13   5      112.12      105.17    114.99 o 
 -10  13   5      865.39      943.09    115.16 o 
  -8  13   5      797.53      589.56     95.13 o 
  -6  13   5        6.34      114.38    100.53 o 
  -4  13   5     1122.43     1198.10    205.22 o 
  -2  13   5     5140.60     5289.91    132.43 o 
   0  13   5      401.34      328.90    127.69 o 
   2  13   5     1261.81     1513.12    146.61 o 
   4  13   5     3222.86     3106.08    135.68 o 
   6  13   5     1539.84     1606.55    116.13 o 
   8  13   5      246.09      204.80    122.50 o 
  10  13   5      510.19      512.86    106.65 o 
  12  13   5    13756.59    13784.31    319.34 o 
 -13  14   5      394.91      312.28    115.50 o 
 -11  14   5     2470.25     2593.01    166.34 o 
  -9  14   5     1546.86     1580.53    130.33 o 
  -7  14   5     1186.41      983.50    133.37 o 
  -5  14   5     6421.60     6055.69    136.41 o 
  -3  14   5     5219.91     5105.10    190.87 o 
  -1  14   5       34.62      -51.18    146.84 o 
   1  14   5     2758.04     2779.00    138.73 o 
   3  14   5     3231.69     3082.98    122.69 o 
   5  14   5       22.75      110.50    109.13 o 
   7  14   5      738.96      533.68    110.42 o 
   9  14   5     4606.18     4614.86    133.14 o 
  11  14   5      336.64      576.34    131.69 o 
  13  14   5      206.48      289.86    115.38 o 
 -14  15   5     2626.95     2278.01    128.07 o 
 -12  15   5     1145.94     1200.89    130.95 o 
 -10  15   5       89.20      176.96    146.84 o 
  -8  15   5      216.79      109.59    101.85 o 
  -6  15   5       15.33      130.75    128.01 o 
  -4  15   5      112.28      118.43    110.39 o 
  -2  15   5       11.95      147.13    110.62 o 
   0  15   5     2982.28     3205.57    140.99 o 
   2  15   5      610.41      459.75    118.23 o 
   4  15   5      330.03      362.77    116.99 o 
   6  15   5      413.27      555.39    104.95 o 
   8  15   5      250.99      256.23    106.89 o 
  10  15   5     1907.80     2187.50    122.20 o 
  12  15   5      278.99      279.07    104.02 o 
  14  15   5      491.27      485.87     97.08 o 
 -15  16   5      466.04      621.64    137.16 o 
 -13  16   5       51.45      167.40    130.07 o 
 -11  16   5     1704.04     2212.52    157.31 o 
  -9  16   5       76.30       72.96    130.91 o 
  -7  16   5     3877.35     3726.37    139.69 o 
  -5  16   5      495.47      418.92    103.22 o 
  -3  16   5      204.75      182.10    114.51 o 
  -1  16   5      187.34      289.53    111.59 o 
   1  16   5       18.72      -73.88    107.89 o 
   3  16   5      358.22      487.68    105.86 o 
   5  16   5     4765.95     4872.50    137.39 o 
   7  16   5      574.62      546.65    114.41 o 
   9  16   5     2530.58     2631.81    132.89 o 
  11  16   5      911.77     1088.69    110.72 o 
  13  16   5      530.57      593.97    115.43 o 
  15  16   5      553.77      629.00    110.48 o 
 -16  17   5     1997.10     2153.89    129.02 o 
 -14  17   5       11.20       98.84    129.21 o 
 -12  17   5        8.38      131.22    129.51 o 
 -10  17   5      863.04     1093.39    210.13 o 
  -8  17   5     1305.85     1407.46     98.95 o 
  -6  17   5     1296.86     1337.07    111.01 o 
  -4  17   5       96.77      111.19    137.13 o 
  -2  17   5      315.63      479.51    139.78 o 
   0  17   5     2595.60     2846.13    134.35 o 
   2  17   5     3884.27     3570.22    138.96 o 
   4  17   5       20.99       45.38    104.18 o 
   6  17   5     3568.60     3663.84    122.45 o 
   8  17   5     2048.85     1914.55    102.53 o 
  10  17   5      289.83      401.12    127.49 o 
  12  17   5      407.47      468.17    116.92 o 
  14  17   5        0.77      102.07    104.68 o 
  16  17   5       24.27      132.18    114.77 o 
 -17  18   5      183.79      133.09    115.70 o 
 -15  18   5      711.42      587.44    116.14 o 
 -13  18   5      221.66      276.88    152.90 o 
 -11  18   5     3868.15     3225.55    218.26 o 
  -9  18   5       14.52      262.42    131.01 o 
  -7  18   5     3377.64     3419.08    245.38 o 
  -5  18   5       44.01      145.30    122.65 o 
  -3  18   5      543.25      619.82    125.22 o 
  -1  18   5     2260.71     2251.44    135.05 o 
   1  18   5      329.90      430.96    147.05 o 
   3  18   5     1344.82     1387.18    125.72 o 
   5  18   5     1397.84     1582.89     98.73 o 
   7  18   5      962.61     1103.53    107.56 o 
   9  18   5      275.92      393.38    122.37 o 
  11  18   5      256.13      325.35     93.48 o 
  13  18   5      311.25      359.70     98.99 o 
  15  18   5       59.43       65.73    111.19 o 
  17  18   5      196.80      264.49    118.26 o 
 -18  19   5      117.44      164.10    132.60 o 
 -16  19   5       61.35      250.32    107.23 o 
 -14  19   5      159.92      363.40    152.75 o 
 -12  19   5      630.16      428.35    108.45 o 
 -10  19   5      672.89      673.36    114.42 o 
  -8  19   5      151.53      310.21    128.51 o 
  -6  19   5      310.14      266.57    104.67 o 
  -4  19   5     1824.61     1833.80    119.97 o 
  -2  19   5     1668.55     1735.04    134.46 o 
   0  19   5     2088.00     2031.39    153.54 o 
   2  19   5      498.23      439.60    118.62 o 
   4  19   5      582.15      660.68    136.46 o 
   6  19   5      128.94       16.40    112.64 o 
   8  19   5        9.86       86.89    101.64 o 
  10  19   5     1030.43     1099.98    105.04 o 
  12  19   5      349.19      507.98    134.59 o 
  14  19   5        6.95      126.59    102.71 o 
  16  19   5     1040.88     1032.54    123.15 o 
  18  19   5      607.44      801.05    146.14 o 
 -19  20   5       35.06      107.38    132.31 o 
 -17  20   5       16.60      155.01    132.81 o 
 -15  20   5      119.16       56.43    116.05 o 
 -13  20   5      145.36      139.03    134.96 o 
 -11  20   5      360.85      316.01    133.77 o 
  -9  20   5        0.05      145.92    112.69 o 
  -7  20   5      145.31      167.14    105.58 o 
  -5  20   5     3701.65     3478.72    168.89 o 
  -3  20   5       33.55     -110.27    110.27 o 
  -1  20   5      105.19       47.84    114.10 o 
   1  20   5      274.90       56.24    130.80 o 
   3  20   5      991.17     1006.46    159.13 o 
   5  20   5     1262.51     1251.45    109.64 o 
   7  20   5      981.88      905.74    112.95 o 
   9  20   5       22.12       45.25    113.34 o 
  11  20   5       31.47     -102.56    125.27 o 
  13  20   5      200.85      156.52    127.25 o 
  15  20   5     1491.73     1404.41    155.32 o 
  17  20   5      121.13      177.62    110.66 o 
  19  20   5        8.26      133.78    137.00 o 
 -20  21   5       55.88      360.75    150.57 o 
 -18  21   5       32.32       48.26    142.49 o 
 -16  21   5      127.75      217.76    119.43 o 
 -14  21   5       54.86       33.86    156.89 o 
 -12  21   5        2.17      100.15    123.26 o 
 -10  21   5      548.02      559.23    111.35 o 
  -8  21   5       13.28     -115.63    115.63 o 
  -6  21   5      238.49       44.70    178.22 o 
  -4  21   5       51.01      106.59    109.98 o 
  -2  21   5      233.59      237.09    143.18 o 
   0  21   5      314.82      272.14    112.47 o 
   2  21   5       24.94       56.00    126.56 o 
   4  21   5      560.71      381.15    119.09 o 
   6  21   5      383.27      401.61    112.00 o 
   8  21   5      102.28      239.69    111.66 o 
  10  21   5      366.84      480.80     99.06 o 
  12  21   5      118.08       -8.46    102.84 o 
  14  21   5      395.65      239.07     95.69 o 
  16  21   5       24.23      155.59    126.93 o 
  18  21   5        2.44      129.90    192.25 o 
  20  21   5       35.69      153.35    139.16 o 
 -19  22   5      307.72      143.94    140.40 o 
 -17  22   5       13.83       21.24    111.87 o 
 -15  22   5        2.41      131.16    135.01 o 
 -13  22   5        4.21      137.97    133.62 o 
 -11  22   5      183.97      311.21    137.12 o 
  -9  22   5       33.28       18.18    102.28 o 
  -7  22   5      584.27      501.35    125.56 o 
  -5  22   5       45.17       36.00    127.68 o 
  -3  22   5       68.13       25.14    112.07 o 
  -1  22   5      439.21      477.61    130.24 o 
   1  22   5      174.20      301.01    146.14 o 
   3  22   5     1780.95     2104.79    149.60 o 
   5  22   5        2.69      126.13    126.87 o 
   7  22   5      311.75      227.66    128.42 o 
   9  22   5      196.56      249.76    103.78 o 
  11  22   5      243.36      330.37    104.23 o 
  13  22   5       89.21      212.97    106.27 o 
  15  22   5      255.13      350.38    131.60 o 
  17  22   5        8.34       -9.04    150.76 o 
  19  22   5        4.86      237.80    132.50 o 
 -18  23   5        7.47      122.08    127.02 o 
 -16  23   5       85.08      263.53    112.71 o 
 -14  23   5       26.12      116.00    120.89 o 
 -12  23   5       56.65      196.43    131.51 o 
 -10  23   5       44.81      -31.74    102.96 o 
  -8  23   5        6.24      126.27    126.27 o 
  -6  23   5       41.45       86.52    144.05 o 
  -4  23   5      341.78      337.00    147.48 o 
  -2  23   5      884.53      896.23    117.20 o 
   0  23   5       39.69      155.53    145.72 o 
   2  23   5      163.71      372.54    186.88 o 
   4  23   5      766.12      880.36    117.10 o 
   6  23   5       11.71     -114.47    114.47 o 
   8  23   5      123.21      135.72    104.05 o 
  10  23   5        0.64      -29.37    102.88 o 
  12  23   5       38.90      141.24    101.30 o 
  14  23   5      101.84      193.00    115.41 o 
  16  23   5        0.27      154.98    134.11 o 
  18  23   5       47.07      227.57    137.19 o 
 -17  24   5        0.95      220.27    149.08 o 
 -15  24   5        4.46       80.33    138.17 o 
 -13  24   5       15.59      142.72    126.58 o 
 -11  24   5        3.63       78.28    138.95 o 
  -9  24   5      188.62      175.21    140.80 o 
  -7  24   5     1039.60      869.11    134.97 o 
  -5  24   5        2.31      -10.48    187.21 o 
  -3  24   5      104.63      -18.26    164.34 o 
  -1  24   5        9.28       97.21    130.79 o 
   1  24   5       34.22      227.57    152.21 o 
   3  24   5      619.71      524.08    117.19 o 
   5  24   5      415.03      435.76    120.49 o 
   7  24   5        6.33       30.09     96.71 o 
   9  24   5       17.86       56.28    116.82 o 
  11  24   5      561.46      382.65    108.60 o 
  13  24   5      275.74      350.72    120.29 o 
  15  24   5      126.68      -47.76    154.76 o 
  17  24   5       25.33      130.44    268.46 o 
 -14  25   5       27.09       23.64    117.28 o 
 -12  25   5       32.58       27.85    143.43 o 
 -10  25   5       27.17      186.20    142.18 o 
  -8  25   5      256.00      160.49    129.19 o 
  -6  25   5      337.82      357.01    105.93 o 
  -4  25   5       66.59      107.86    127.80 o 
  -2  25   5      282.16      465.23    159.66 o 
   0  25   5      315.24      510.80    158.36 o 
   2  25   5        3.36      -28.89    109.74 o 
   4  25   5      738.54      949.95    129.09 o 
   6  25   5        0.77      158.36    116.95 o 
   8  25   5      208.79      267.62    116.24 o 
  10  25   5      195.33      369.37    127.22 o 
  12  25   5       28.77      116.78    134.24 o 
  14  25   5       56.73      175.98    121.73 o 
 -13  26   5        0.73      151.68    108.55 o 
 -11  26   5       13.64       73.05    105.35 o 
  -9  26   5        5.82      115.25    166.24 o 
  -7  26   5      291.06      165.83    153.13 o 
  -5  26   5        2.57       79.46    183.69 o 
  -3  26   5       58.78       30.03    116.18 o 
  -1  26   5      884.40      740.49    123.55 o 
   1  26   5     1216.73      984.16    118.24 o 
   3  26   5        5.15      227.74    118.21 o 
   5  26   5      131.80      228.34    147.71 o 
   7  26   5      193.15      339.76    118.87 o 
   9  26   5       81.49      137.45    108.37 o 
  11  26   5       44.61       97.52    107.86 o 
  13  26   5      201.27       83.23    123.93 o 
 -10  27   5       83.19      237.12    135.08 o 
  -8  27   5       13.97       -5.95    156.36 o 
  -6  27   5       13.60      225.61    131.45 o 
  -4  27   5        3.54      111.80    128.70 o 
  -2  27   5      117.57      140.90    131.82 o 
   0  27   5       11.79      101.61    119.49 o 
   2  27   5       10.65       89.61    120.92 o 
   4  27   5      179.87      160.49    162.20 o 
   6  27   5        2.49       68.68    110.26 o 
   8  27   5       39.46       58.42    133.66 o 
  10  27   5       28.06      204.56    109.40 o 
  -9  28   5        0.73      -12.26    195.80 o 
  -7  28   5       17.17      -71.03    137.71 o 
  -5  28   5       30.01       -2.40    134.17 o 
  -3  28   5        7.48       27.98    156.39 o 
  -1  28   5       90.47       91.68    132.94 o 
   1  28   5       52.08       70.51    150.78 o 
   3  28   5       24.09       95.04    121.36 o 
   5  28   5       18.54       21.80    125.05 o 
   7  28   5      180.68      161.85    135.16 o 
   9  28   5      219.22      335.58    274.30 o 
  -4  29   5       10.13       60.09    157.36 o 
  -2  29   5        5.25      -50.66    157.70 o 
   0  29   5        2.84      -31.66    122.49 o 
   2  29   5       40.22      -49.72    197.70 o 
   4  29   5      106.12       17.96    107.99 o 
   0   2   6      128.23      295.60    181.21 o 
   2   2   6     9062.11     8919.01    318.36 o 
  -1   3   6     3112.37     2781.38    186.56 o 
   1   3   6     1789.05     2085.24    195.22 o 
   3   3   6     4871.05     4565.12    210.83 o 
  -2   4   6     4122.17     3915.80    184.27 o 
   0   4   6       18.05      291.22    259.71 o 
   2   4   6    14931.39    14041.35    338.79 o 
   4   4   6     1134.41      937.77    178.30 o 
  -3   5   6    10328.29    11423.47    203.62 o 
  -1   5   6      672.33      825.91    147.14 o 
   1   5   6     6243.84     6025.77    294.43 o 
   3   5   6     7964.05     7947.59    296.47 o 
   5   5   6    10072.22    11225.08    215.81 o 
  -4   6   6      190.38       55.54    174.05 o 
  -2   6   6     1338.15     1724.48    186.72 o 
   0   6   6     5182.10     5317.31    206.39 o 
   2   6   6       53.05      158.45    175.96 o 
   4   6   6     3230.44     3120.43    160.07 o 
   6   6   6     2057.70     2350.87    250.81 o 
  -5   7   6     1076.46      994.68    148.02 o 
  -3   7   6     1983.37     1792.32    182.32 o 
  -1   7   6     2058.34     2091.24    168.98 o 
   1   7   6     4146.28     3815.08    213.98 o 
   3   7   6        0.57      134.52    172.16 o 
   5   7   6     2102.33     2270.67    175.96 o 
   7   7   6       41.48       41.79    111.04 o 
  -6   8   6     1417.74     1435.98    150.72 o 
  -4   8   6     2492.18     2065.23    166.47 o 
  -2   8   6      702.86      322.69    189.82 o 
   0   8   6      635.73      609.74    183.22 o 
   2   8   6      190.44      346.96    246.28 o 
   4   8   6      174.51      231.35    109.72 o 
   6   8   6       82.41      212.91    103.74 o 
   8   8   6      165.32      256.50    116.35 o 
  -7   9   6        5.03       97.13    115.54 o 
  -5   9   6     7510.42     7865.24    163.84 o 
  -3   9   6      520.14      565.01    199.09 o 
  -1   9   6      632.67      797.46    161.75 o 
   1   9   6     6850.07     6481.35    317.81 o 
   3   9   6     9418.50     8853.78    730.53 o 
   5   9   6      734.96      778.58     99.16 o 
   7   9   6       13.59       -0.91    104.41 o 
   9   9   6     1738.65     1846.62    141.63 o 
  -8  10   6      648.31      661.49    118.15 o 
  -6  10   6     3744.59     3658.77    142.60 o 
  -4  10   6     2615.04     2670.78    163.32 o 
  -2  10   6      433.91      706.52    156.52 o 
   0  10   6     9752.33     9341.98    233.61 o 
   2  10   6     3604.14     3246.30    123.81 o 
   4  10   6     1445.00     1626.24    139.91 o 
   6  10   6      628.00      598.79    115.92 o 
   8  10   6     2179.79     1740.62    133.56 o 
  10  10   6       42.89      122.98    133.83 o 
  -9  11   6     5055.87     4991.22    176.69 o 
  -7  11   6      408.33      491.21    115.09 o 
  -5  11   6     1347.80     1580.31    154.57 o 
  -3  11   6     8972.04     9139.90    173.84 o 
  -1  11   6        9.64      117.72    118.25 o 
   1  11   6     2797.96     2686.50    154.11 o 
   3  11   6     6315.05     6272.55    271.77 o 
   5  11   6       20.14       12.62    130.43 o 
   7  11   6      637.82      589.95    121.01 o 
   9  11   6     3663.79     3789.24    141.41 o 
  11  11   6     3160.32     3427.63    125.44 o 
 -10  12   6        1.98       61.00    124.09 o 
  -8  12   6       24.93      120.10    119.75 o 
  -6  12   6      358.29      444.62    130.36 o 
  -4  12   6     3249.23     3524.16    130.98 o 
  -2  12   6        3.12      206.47    137.30 o 
   0  12   6      690.65      758.75    128.04 o 
   2  12   6     2835.53     2711.81    303.04 o 
   4  12   6      675.83      771.16    143.71 o 
   6  12   6      285.60      441.17    133.28 o 
   8  12   6     2662.99     2659.38    125.90 o 
  10  12   6     5830.53     5955.07    136.75 o 
  12  12   6      115.78       23.99    130.26 o 
 -11  13   6       15.27      107.68    139.71 o 
  -9  13   6      163.19      235.29    114.43 o 
  -7  13   6      681.43      888.85    135.47 o 
  -5  13   6     1087.53     1306.25    104.67 o 
  -3  13   6      539.54      717.26    122.58 o 
  -1  13   6      466.46      497.27    113.27 o 
   1  13   6      996.28      910.75    118.76 o 
   3  13   6     1250.05     1624.05    128.65 o 
   5  13   6      258.43      218.89    140.31 o 
   7  13   6     2567.82     2387.94    146.69 o 
   9  13   6     2238.23     2429.15    130.11 o 
  11  13   6       14.82       -7.08    129.77 o 
  13  13   6      579.95      793.57    136.43 o 
 -12  14   6      752.41      755.47    138.15 o 
 -10  14   6       43.25      112.19    116.08 o 
  -8  14   6      418.59      757.01    140.98 o 
  -6  14   6     3809.95     3544.14    135.62 o 
  -4  14   6       18.33      142.40    127.72 o 
  -2  14   6     1168.48     1202.00    116.01 o 
   0  14   6      430.99      613.72    202.40 o 
   2  14   6      754.76      730.09    131.96 o 
   4  14   6      140.33      326.94    109.25 o 
   6  14   6       96.93       33.09    122.34 o 
   8  14   6      850.85      775.60    139.86 o 
  10  14   6      415.75      495.56    107.88 o 
  12  14   6      602.23      473.91    125.44 o 
  14  14   6        3.05       45.05    116.80 o 
 -13  15   6     1139.32     1242.77    142.58 o 
 -11  15   6     2965.68     3101.95    149.15 o 
  -9  15   6      193.42      154.65    132.96 o 
  -7  15   6     1079.95      981.20    129.60 o 
  -5  15   6     1184.63     1200.83    111.83 o 
  -3  15   6     4896.27     4591.47    158.51 o 
  -1  15   6      788.78      954.99    114.48 o 
   1  15   6      310.50      237.27    129.21 o 
   3  15   6      228.51      468.22    124.62 o 
   5  15   6       52.98      120.76    103.97 o 
   7  15   6       78.53      243.45    102.59 o 
   9  15   6     3040.24     3105.57    130.08 o 
  11  15   6      441.46      471.83    120.36 o 
  13  15   6       19.24      148.80    114.37 o 
  15  15   6        2.82      130.42    116.20 o 
 -14  16   6      945.94     1033.14    154.68 o 
 -12  16   6      826.00      826.95    149.41 o 
 -10  16   6     2156.30     1897.71    142.21 o 
  -8  16   6      919.29     1031.33    155.86 o 
  -6  16   6     2239.47     2188.33    150.84 o 
  -4  16   6     1029.51     1190.60    144.27 o 
  -2  16   6      795.50      955.14    144.04 o 
   0  16   6       25.55       32.54    111.29 o 
   2  16   6     1404.14     1334.33    147.71 o 
   4  16   6      281.22      313.19     99.40 o 
   6  16   6     2729.45     2698.00    110.62 o 
   8  16   6       14.39       29.99    111.91 o 
  10  16   6        0.16        3.20    101.41 o 
  12  16   6      132.23      474.68    111.47 o 
  14  16   6       30.99       52.24     97.61 o 
  16  16   6      165.73       76.19    105.79 o 
 -15  17   6      225.43      257.88    152.32 o 
 -13  17   6       57.68      -52.56    148.48 o 
 -11  17   6      248.63      333.28    145.89 o 
  -9  17   6      972.81      785.11    134.00 o 
  -7  17   6       48.77      297.96    125.58 o 
  -5  17   6      261.76      464.24    113.48 o 
  -3  17   6      960.81      984.97    114.98 o 
  -1  17   6        6.72      -17.34    141.73 o 
   1  17   6     3389.20     3200.89    176.95 o 
   3  17   6     4375.17     4661.36    155.08 o 
   5  17   6      232.34      331.25    104.29 o 
   7  17   6      354.14      427.36     99.81 o 
   9  17   6     1213.91     1356.20    129.19 o 
  11  17   6       19.47      136.11    102.94 o 
  13  17   6        8.83      275.26    108.68 o 
  15  17   6      782.50      661.66    122.67 o 
  17  17   6        6.66       68.65    116.19 o 
 -16  18   6       61.85       19.29    134.10 o 
 -14  18   6        5.29      206.33    171.13 o 
 -12  18   6       42.69       98.63    149.93 o 
 -10  18   6      137.14      280.88    126.38 o 
  -8  18   6       38.41      -42.21    113.92 o 
  -6  18   6       25.37       89.78    112.15 o 
  -4  18   6        6.07      -23.99    142.35 o 
  -2  18   6       66.98      286.71    105.07 o 
   0  18   6     1656.20     1860.66    138.22 o 
   2  18   6     1438.31     1632.82    133.12 o 
   4  18   6        1.50      -62.04    102.85 o 
   6  18   6       36.39        5.89     96.33 o 
   8  18   6     1419.77     1408.66    109.97 o 
  10  18   6       52.62      199.96    112.46 o 
  12  18   6      413.96      586.79    129.18 o 
  14  18   6      252.01      459.66    112.54 o 
  16  18   6       48.40       48.77    134.78 o 
  18  18   6      618.14      613.19    136.00 o 
 -17  19   6       29.33       55.85    122.87 o 
 -15  19   6       44.36      227.73    135.93 o 
 -13  19   6       11.60      118.23    138.16 o 
 -11  19   6       61.49      147.17    131.58 o 
  -9  19   6      293.84      399.64    108.81 o 
  -7  19   6      510.28      485.24    121.61 o 
  -5  19   6       81.55      239.07    149.27 o 
  -3  19   6      218.93      511.07    177.68 o 
  -1  19   6       93.69       75.11    110.78 o 
   1  19   6     2404.00     2273.09    157.36 o 
   3  19   6       81.48      171.90    104.89 o 
   5  19   6      829.51     1011.34    126.01 o 
   7  19   6      492.35      556.29    114.50 o 
   9  19   6     2113.81     2150.63    108.02 o 
  11  19   6     1240.60     1169.09    101.44 o 
  13  19   6        2.53      201.03    106.48 o 
  15  19   6       70.73      346.37    120.93 o 
  17  19   6      417.50      397.64    123.32 o 
  19  19   6      126.76      102.65    137.67 o 
 -18  20   6       15.64      130.73    146.28 o 
 -16  20   6      109.06      109.71    125.68 o 
 -14  20   6      102.19       23.11    164.85 o 
 -12  20   6        2.46      272.44    151.45 o 
 -10  20   6      704.67      286.12    116.95 o 
  -8  20   6        1.10      -17.84    143.20 o 
  -6  20   6      232.98      209.59    122.40 o 
  -4  20   6      110.72      404.71    147.52 o 
  -2  20   6       41.93       -4.02    125.85 o 
   0  20   6       25.34      284.37    124.11 o 
   2  20   6     1918.03     2032.05    215.09 o 
   4  20   6       47.65      159.78    115.27 o 
   6  20   6       17.66      154.08    110.97 o 
   8  20   6      174.85      277.63    114.24 o 
  10  20   6      190.56      386.95    126.81 o 
  12  20   6      187.95      520.99    161.52 o 
  14  20   6      693.97      463.92    116.53 o 
  16  20   6      119.76      103.49    132.91 o 
  18  20   6       53.83      120.13    136.92 o 
  20  20   6       39.05      184.02    142.64 o 
 -19  21   6       65.48     -140.34    140.34 o 
 -17  21   6      460.03      422.44    128.77 o 
 -15  21   6      166.02      218.74    160.01 o 
 -13  21   6        1.04      -35.25    135.76 o 
 -11  21   6       16.23      136.39    159.41 o 
  -9  21   6        5.48       31.70    137.30 o 
  -7  21   6       74.71      155.39    163.59 o 
  -5  21   6      159.14      154.09    126.84 o 
  -3  21   6       36.80       87.21    142.47 o 
  -1  21   6     2042.41     1977.54    203.99 o 
   1  21   6      134.04       60.31    126.55 o 
   3  21   6      361.79      380.73     97.64 o 
   5  21   6      377.68      445.93    115.50 o 
   7  21   6      649.86      679.85    157.76 o 
   9  21   6      317.93      302.07    105.45 o 
  11  21   6      263.48      262.75    116.24 o 
  13  21   6       23.64       95.05    129.82 o 
  15  21   6        0.53        7.44    129.22 o 
  17  21   6       89.86     -139.35    139.35 o 
  19  21   6       27.20      209.29    141.14 o 
 -18  22   6       77.01      140.71    131.64 o 
 -16  22   6       42.31       63.72    124.76 o 
 -14  22   6        3.33      260.53    160.96 o 
 -12  22   6       87.76      194.71    168.36 o 
 -10  22   6      186.23      158.29    137.27 o 
  -8  22   6      266.20      309.66    151.60 o 
  -6  22   6      513.52      405.62    111.07 o 
  -4  22   6      108.22       66.80    129.84 o 
  -2  22   6      726.82      734.04    149.28 o 
   0  22   6       32.58      242.56    128.30 o 
   2  22   6      523.61      551.80    155.21 o 
   4  22   6       10.45      221.06    106.42 o 
   6  22   6      724.87      627.27    114.76 o 
   8  22   6      222.18       38.51    112.82 o 
  10  22   6       63.24      254.21    128.82 o 
  12  22   6      199.64      255.24    112.53 o 
  14  22   6       71.77      273.71    110.72 o 
  16  22   6      180.00      138.58    154.83 o 
  18  22   6       31.89       86.55    138.82 o 
 -15  23   6       12.07       48.62    125.97 o 
 -13  23   6      266.97      377.95    140.41 o 
 -11  23   6      338.58       34.57    119.25 o 
  -9  23   6       17.14     -136.19    148.60 o 
  -7  23   6       10.36        6.77    102.79 o 
  -5  23   6      879.26      792.43    127.86 o 
  -3  23   6      135.04      200.12    117.52 o 
  -1  23   6       13.54       97.37    150.62 o 
   1  23   6      519.65      497.32    152.32 o 
   3  23   6      522.19      581.01    183.89 o 
   5  23   6       43.58      -38.16    172.85 o 
   7  23   6      451.45      492.78    151.23 o 
   9  23   6      115.58      318.36    109.20 o 
  11  23   6        1.17      101.56    105.37 o 
  13  23   6      116.76       50.08    100.75 o 
  15  23   6       37.29       48.77    125.25 o 
 -14  24   6      111.82      239.63    161.64 o 
 -12  24   6       30.03      254.12    166.41 o 
 -10  24   6        7.07       12.44    154.37 o 
  -8  24   6       11.66      -78.01    114.82 o 
  -6  24   6       64.42      195.96    112.84 o 
  -4  24   6       23.68      275.76    131.35 o 
  -2  24   6       70.48      183.95    135.75 o 
   0  24   6       28.83       43.08    152.55 o 
   2  24   6      176.00      253.65    105.91 o 
   4  24   6      237.94      256.87    107.00 o 
   6  24   6      438.85      392.06    142.48 o 
   8  24   6      175.51      352.28    106.82 o 
  10  24   6        0.95      139.89    133.66 o 
  12  24   6      122.72      102.65    120.16 o 
  14  24   6      202.99      372.43    137.53 o 
 -13  25   6       79.37       59.98    147.91 o 
 -11  25   6        6.53      -93.52    119.30 o 
  -9  25   6      155.99       66.48    122.47 o 
  -7  25   6        2.32       18.86    129.43 o 
  -5  25   6      343.32      197.80    152.77 o 
  -3  25   6       35.30       82.62    196.63 o 
  -1  25   6       87.49      111.91    226.11 o 
   1  25   6      114.67      255.18    133.19 o 
   3  25   6      204.53      268.97    133.39 o 
   5  25   6      214.54      255.01    110.42 o 
   7  25   6        3.25     -120.34    120.34 o 
   9  25   6      124.50      179.29    112.30 o 
  11  25   6        4.83       45.63    113.80 o 
  13  25   6      111.50      140.22    121.41 o 
 -10  26   6        8.64       87.38    138.01 o 
  -8  26   6       53.90       29.10    212.23 o 
  -6  26   6        9.55        5.91    118.73 o 
  -4  26   6      162.21      370.84    154.13 o 
  -2  26   6        1.26      145.06    136.02 o 
   0  26   6       30.10      121.14    118.14 o 
   2  26   6      241.20      415.68    126.44 o 
   4  26   6        0.70      219.00    123.46 o 
   6  26   6       33.68      -46.18     99.77 o 
   8  26   6       56.55       -1.21    109.49 o 
  10  26   6        0.70      -84.58    134.84 o 
  -7  27   6       10.57      188.88    124.06 o 
  -5  27   6       69.76      -13.86    165.10 o 
  -3  27   6      198.69       60.87    122.48 o 
  -1  27   6        8.78      233.43    135.81 o 
   1  27   6       23.93      237.11    204.19 o 
   3  27   6        7.79      -24.43    121.30 o 
   5  27   6        2.88      -25.70    109.42 o 
   7  27   6       47.42      117.50    112.11 o 
   9  27   6      205.34       86.35    449.23 o 
  -4  28   6        0.09      -79.98    177.11 o 
  -2  28   6       53.14      324.79    138.63 o 
   0  28   6        4.49       -5.33    111.70 o 
   2  28   6       83.27      118.41    126.57 o 
   4  28   6       25.42       82.26    143.92 o 
  -1   2   7     5909.21     5513.36    222.94 o 
   1   2   7       82.48      274.30    245.12 o 
  -2   3   7     3799.31     3261.36    261.31 o 
   0   3   7       42.99      269.92    250.66 o 
   2   3   7      127.30      288.89    247.45 o 
  -3   4   7      725.67      908.70    151.83 o 
  -1   4   7     9383.06     9571.49    218.98 o 
   1   4   7     2830.81     2984.58    267.88 o 
   3   4   7     1461.01     1870.46    220.17 o 
  -4   5   7     2531.60     2649.17    187.30 o 
  -2   5   7     2655.60     2765.68    144.01 o 
   0   5   7     1100.10     1100.22    178.69 o 
   2   5   7     8227.48     8181.33    302.60 o 
   4   5   7     1223.15     1021.73    126.86 o 
  -5   6   7      547.78      488.74    149.42 o 
  -3   6   7     1009.14      842.16    186.68 o 
  -1   6   7      335.41      150.09    180.61 o 
   1   6   7      205.86      209.81    179.46 o 
   3   6   7      995.04      773.87    199.89 o 
   5   6   7     1022.32      962.26    154.71 o 
  -6   7   7     4973.04     5103.21    210.62 o 
  -4   7   7     2164.44     2897.89    192.17 o 
  -2   7   7      555.55      433.28    203.68 o 
   0   7   7        6.08      108.12    176.46 o 
   2   7   7     3160.04     3398.07    200.47 o 
   4   7   7      722.72      865.89    152.37 o 
   6   7   7      718.37     1105.14    187.64 o 
  -7   8   7     6055.49     5730.89    158.32 o 
  -5   8   7      707.88      588.39    187.00 o 
  -3   8   7      981.51      890.75    157.48 o 
  -1   8   7     2217.00     1972.36    190.78 o 
   1   8   7      107.18      265.66    154.28 o 
   3   8   7      174.39      184.42    184.71 o 
   5   8   7     1007.01     1075.33    182.29 o 
   7   8   7     8547.29     8048.02    216.09 o 
  -8   9   7     1621.37     1602.38    135.67 o 
  -6   9   7     1435.21     1886.13    134.76 o 
  -4   9   7      194.28      507.53    146.72 o 
  -2   9   7     5413.55     5756.71    225.27 o 
   0   9   7      465.85      402.79    194.49 o 
   2   9   7     3604.87     3702.74    315.29 o 
   4   9   7     4052.33     3697.39    184.13 o 
   6   9   7      902.06      980.57    150.47 o 
   8   9   7       13.60       -4.27    159.93 o 
  -9  10   7      727.62      671.99    148.17 o 
  -7  10   7      314.34      582.25    128.92 o 
  -5  10   7     3245.07     3196.64    182.35 o 
  -3  10   7     4574.40     4402.42    178.06 o 
  -1  10   7     5251.69     5175.81    228.70 o 
   1  10   7     1735.35     1801.39    209.76 o 
   3  10   7     1813.48     1926.36    158.44 o 
   5  10   7       85.30      -23.32    146.78 o 
   7  10   7     1886.71     2147.48    127.67 o 
   9  10   7      104.12        7.18    115.77 o 
 -10  11   7        8.47       99.27    126.19 o 
  -8  11   7       92.61      237.00    123.14 o 
  -6  11   7      538.99      419.70    153.32 o 
  -4  11   7     2172.63     2098.43    129.64 o 
  -2  11   7      479.85      407.24    132.91 o 
   0  11   7      683.51      612.15    219.48 o 
   2  11   7     2192.58     2157.74    194.82 o 
   4  11   7       34.34       30.23    106.50 o 
   6  11   7      434.40      425.87    106.16 o 
   8  11   7      420.69      488.61    130.31 o 
  10  11   7      829.36      806.32    135.67 o 
 -11  12   7       10.75      187.84    135.31 o 
  -9  12   7      281.99      187.19    126.47 o 
  -7  12   7      345.98      429.14    151.10 o 
  -5  12   7      711.14      790.37    161.98 o 
  -3  12   7     1377.80     1618.20    145.09 o 
  -1  12   7      522.87      251.28    169.69 o 
   1  12   7      107.30      121.62    154.80 o 
   3  12   7        6.72       49.13    167.02 o 
   5  12   7      182.75      279.44    139.00 o 
   7  12   7     1961.03     2303.78    140.18 o 
   9  12   7      107.59      314.82    119.40 o 
  11  12   7      509.14      595.63    132.13 o 
 -12  13   7        9.79      -26.69    113.22 o 
 -10  13   7     2382.19     2307.09    129.32 o 
  -8  13   7      176.35      339.77    149.02 o 
  -6  13   7     2474.25     3105.75    147.91 o 
  -4  13   7     3188.98     3449.58    178.97 o 
  -2  13   7      232.63      345.98    139.63 o 
   0  13   7      144.26      209.22    127.08 o 
   2  13   7      191.51      264.68    124.56 o 
   4  13   7      299.62      524.30    112.15 o 
   6  13   7       63.45       57.84    133.33 o 
   8  13   7      225.70      230.75    135.23 o 
  10  13   7     1269.16     1294.90    139.31 o 
  12  13   7     1707.33     1787.64    121.47 o 
 -13  14   7       32.77       74.63    114.03 o 
 -11  14   7      288.48      254.08    115.55 o 
  -9  14   7     1948.85     1733.79    136.71 o 
  -7  14   7     2111.86     1989.71    170.15 o 
  -5  14   7      282.37      122.43    141.65 o 
  -3  14   7      252.71      253.26    149.91 o 
  -1  14   7      243.89      405.54    145.50 o 
   1  14   7       71.95       13.24    123.57 o 
   3  14   7        1.20      188.04    122.01 o 
   5  14   7       58.24      170.17    139.47 o 
   7  14   7      190.45      105.55    131.85 o 
   9  14   7      675.07      581.53    123.69 o 
  11  14   7      117.18      258.64    108.36 o 
  13  14   7      533.35      529.59    110.71 o 
 -14  15   7      423.06      485.97    119.20 o 
 -12  15   7      593.60      803.93    131.59 o 
 -10  15   7      152.55      313.34    113.45 o 
  -8  15   7      619.82      536.23    156.76 o 
  -6  15   7       64.52      124.16    147.37 o 
  -4  15   7     1191.82     1411.31    277.94 o 
  -2  15   7       48.99       53.64    122.57 o 
   0  15   7        3.37      137.99    120.93 o 
   2  15   7     2806.31     3139.10    122.20 o 
   4  15   7      455.42      619.92    101.60 o 
   6  15   7     1753.62     1729.18    110.68 o 
   8  15   7      494.90      583.51    170.73 o 
  10  15   7     1117.72     1176.38    141.66 o 
  12  15   7      104.00      152.26    136.00 o 
  14  15   7      684.76      575.67    138.42 o 
 -15  16   7     1292.55      915.94    127.18 o 
 -13  16   7      113.55      236.12    143.75 o 
 -11  16   7       12.90      138.56    129.34 o 
  -9  16   7      282.59      351.19    143.20 o 
  -7  16   7       33.98      188.41    200.76 o 
  -5  16   7       43.42      176.12    233.74 o 
  -3  16   7      308.54      408.01    132.29 o 
  -1  16   7     2842.77     2675.44    189.86 o 
   1  16   7     1346.81     1176.34    144.76 o 
   3  16   7     1612.79     1489.82    145.82 o 
   5  16   7      161.00      206.07    111.66 o 
   7  16   7      637.30      750.82    126.54 o 
   9  16   7       38.09      121.51    113.37 o 
  11  16   7        6.96       55.98    106.51 o 
  13  16   7      153.00      100.37    120.48 o 
  15  16   7       89.87       40.04    135.70 o 
 -16  17   7      198.39       53.29    141.29 o 
 -14  17   7       24.79       63.63    160.84 o 
 -12  17   7       31.20     -152.90    152.90 o 
 -10  17   7      711.91      579.38    160.88 o 
  -8  17   7       93.73       27.03    127.62 o 
  -6  17   7      158.40      394.28    170.56 o 
  -4  17   7      462.34      644.66    130.08 o 
  -2  17   7       59.62      164.01    114.68 o 
   0  17   7      644.51      600.77    110.88 o 
   2  17   7      363.77      286.83    146.33 o 
   4  17   7      256.63      237.84    105.68 o 
   6  17   7      726.51      575.89    105.89 o 
   8  17   7      488.12      653.74    128.65 o 
  10  17   7      883.52      945.68    115.91 o 
  12  17   7       20.90      100.19    121.81 o 
  14  17   7       31.13      -26.26    109.47 o 
  16  17   7       31.00       34.98    124.90 o 
 -17  18   7      236.11      312.30    124.86 o 
 -15  18   7       38.86      150.79    157.09 o 
 -13  18   7      244.39       45.77    230.01 o 
 -11  18   7       11.61       52.35    126.14 o 
  -9  18   7      191.96      702.92    290.05 o 
  -7  18   7       28.49      300.90    163.70 o 
  -5  18   7        0.71      188.06    191.17 o 
  -3  18   7       67.16      353.83    148.35 o 
  -1  18   7      489.35      518.00    128.45 o 
   1  18   7      317.92      205.77    113.78 o 
   3  18   7      672.43      789.05     99.43 o 
   5  18   7     1684.59     1651.11    109.54 o 
   7  18   7      175.64      243.32    112.00 o 
   9  18   7       92.17      206.57    103.43 o 
  11  18   7      110.37       14.04    124.12 o 
  13  18   7      824.76      727.09    117.21 o 
  15  18   7      181.76      112.55    122.74 o 
  17  18   7        2.56       21.84    124.00 o 
 -18  19   7       44.35      139.86    124.46 o 
 -16  19   7       65.75      177.30    172.61 o 
 -14  19   7        3.06       -7.60    139.54 o 
 -12  19   7      526.31      664.13    136.38 o 
 -10  19   7      617.44      730.29    151.92 o 
  -8  19   7       68.76       89.42    186.18 o 
  -6  19   7      371.67      403.00    236.60 o 
  -4  19   7      103.57      115.77    146.04 o 
  -2  19   7        1.76      158.31    172.12 o 
   0  19   7      508.89      447.89    105.39 o 
   2  19   7      377.76      310.47    103.08 o 
   4  19   7        3.82       39.67    148.89 o 
   6  19   7      324.25      141.87    105.97 o 
   8  19   7      442.31      341.37    145.14 o 
  10  19   7       11.93      119.72    127.58 o 
  12  19   7      226.45      356.52    116.56 o 
  14  19   7      129.98      226.08     98.54 o 
  16  19   7        0.41      117.15    126.63 o 
  18  19   7       37.68      131.54    113.15 o 
 -17  20   7       24.68      250.55    140.34 o 
 -15  20   7        3.98       10.42    172.16 o 
 -13  20   7       69.00      139.55    154.59 o 
 -11  20   7       25.79      135.35    156.68 o 
  -9  20   7       65.83      169.74    185.20 o 
  -7  20   7       11.28      282.79    146.78 o 
  -5  20   7        8.29      -94.25    125.70 o 
  -3  20   7      340.68      455.09    145.11 o 
  -1  20   7      112.40      151.07    224.45 o 
   1  20   7      116.87        1.82    151.57 o 
   3  20   7       94.26      237.14    113.24 o 
   5  20   7        3.60      235.04    128.92 o 
   7  20   7        0.73       -1.11    129.91 o 
   9  20   7      439.24      531.23    131.11 o 
  11  20   7       38.45      123.98    116.98 o 
  13  20   7       54.90      240.04    118.77 o 
  15  20   7       79.34      101.12    118.19 o 
  17  20   7       22.55      169.58    134.64 o 
 -16  21   7       22.58      135.46    127.24 o 
 -14  21   7        6.41       11.01    142.75 o 
 -12  21   7       42.09      199.31    137.94 o 
 -10  21   7        9.55      -66.46    182.96 o 
  -8  21   7      108.02      169.92    126.12 o 
  -6  21   7       46.68      334.08    146.54 o 
  -4  21   7      380.02      430.19    131.86 o 
  -2  21   7      490.53      408.58    115.82 o 
   0  21   7      506.31      335.76    119.61 o 
   2  21   7      668.90      729.18    152.20 o 
   4  21   7        0.98      106.20    117.55 o 
   6  21   7       34.61      114.95    121.55 o 
   8  21   7      243.63      245.85    145.52 o 
  10  21   7        2.24        7.34    114.85 o 
  12  21   7       99.46      226.02    104.24 o 
  14  21   7       53.70        8.91    117.95 o 
  16  21   7       29.14      188.69    142.40 o 
 -15  22   7      227.44      196.71    176.94 o 
 -13  22   7       25.27      137.02    169.42 o 
 -11  22   7      173.81      443.34    195.44 o 
  -9  22   7      206.09      308.20    151.29 o 
  -7  22   7      143.04      291.89    146.97 o 
  -5  22   7       15.22      330.35    141.69 o 
  -3  22   7        2.73      -60.86    148.87 o 
  -1  22   7      461.79      332.00    130.23 o 
   1  22   7        0.78      216.67    129.62 o 
   3  22   7      300.40      358.95    102.56 o 
   5  22   7      504.29      360.80    121.37 o 
   7  22   7       12.59       40.27    144.21 o 
   9  22   7        1.43      -53.20    153.06 o 
  11  22   7      192.51      242.07    117.12 o 
  13  22   7      147.21      -13.81    133.94 o 
  15  22   7       73.86       51.53    107.12 o 
 -14  23   7       32.47      186.27    145.77 o 
 -12  23   7       18.17      154.63    159.81 o 
 -10  23   7        2.96      -21.61    132.78 o 
  -8  23   7      190.05       44.59    121.71 o 
  -6  23   7      306.56      253.93    131.29 o 
  -4  23   7       51.94      241.41    134.05 o 
  -2  23   7       96.37      132.03    119.41 o 
   0  23   7      147.50      285.72    130.48 o 
   2  23   7       74.34       -6.20    106.55 o 
   4  23   7      519.87      694.63    132.14 o 
   6  23   7       19.68       68.15    110.31 o 
   8  23   7      329.91      350.46    108.83 o 
  10  23   7      100.50      316.33    101.93 o 
  12  23   7       72.46      206.42    135.60 o 
  14  23   7      202.43       94.76    109.98 o 
 -11  24   7       32.14      147.92    337.76 o 
  -9  24   7       14.05      166.52    133.06 o 
  -7  24   7      323.12      166.85    118.66 o 
  -5  24   7      248.21      100.82    111.89 o 
  -3  24   7        7.20       79.35    118.21 o 
  -1  24   7      210.14      189.65    117.57 o 
   1  24   7      289.20      330.97    114.64 o 
   3  24   7       17.37      177.66    131.38 o 
   5  24   7      141.31      238.34    166.49 o 
   7  24   7      142.51      142.40    122.63 o 
   9  24   7        4.88     -104.94    117.72 o 
  11  24   7      125.75      -57.51    153.51 o 
  13  24   7       22.55      -90.75    189.96 o 
 -10  25   7       12.26      208.04    161.33 o 
  -8  25   7       23.06      234.70    158.66 o 
  -6  25   7       37.06      -14.56    121.29 o 
  -4  25   7       35.17      148.43    155.53 o 
  -2  25   7      694.80      505.13    150.91 o 
   0  25   7        0.92       99.38    190.49 o 
   2  25   7        9.95      111.37    123.37 o 
   4  25   7       14.30      291.04    136.05 o 
   6  25   7       23.98       11.42    121.26 o 
   8  25   7       38.44      211.23    110.02 o 
  10  25   7       56.52      -58.21    112.94 o 
  -7  26   7      101.47       17.88    137.99 o 
  -5  26   7       95.01       54.48    136.89 o 
  -3  26   7        0.66      365.59    157.36 o 
  -1  26   7        8.60      187.89    135.81 o 
   1  26   7        0.43       98.47    135.94 o 
   3  26   7        1.57      199.39    110.64 o 
   5  26   7       23.38       96.04    175.09 o 
   7  26   7        6.43     -119.78    119.78 o 
  -4  27   7       64.54      -89.58    277.51 o 
  -2  27   7       16.54      -40.48    161.14 o 
   0  27   7       43.87       81.50    124.97 o 
   2  27   7       47.91       29.85    114.13 o 
   4  27   7      167.57     -214.18    269.04 o 
   1   1   8       27.30      125.48    184.71 o 
   0   2   8     3550.41     3575.48    266.42 o 
   2   2   8      986.03      972.85    151.68 o 
  -1   3   8        6.49        1.78    179.59 o 
   1   3   8      773.29      778.54    253.87 o 
   3   3   8      126.71      -22.21    180.20 o 
  -2   4   8     2156.20     1895.66    156.78 o 
   0   4   8       76.59       80.39    183.65 o 
   2   4   8       71.47      403.57    248.33 o 
   4   4   8      261.37      265.01    154.06 o 
  -3   5   8     1395.41     1111.39    160.38 o 
  -1   5   8      202.68      334.10    183.72 o 
   1   5   8     1495.93     1414.38    178.00 o 
   3   5   8      167.05      332.08    175.11 o 
   5   5   8       27.71      148.19    187.76 o 
  -4   6   8      641.08      908.83    191.06 o 
  -2   6   8     1793.80     2032.23    189.53 o 
   0   6   8     2358.37     2710.33    200.90 o 
   2   6   8       47.55     -107.38    232.57 o 
   4   6   8     1621.12     1422.02    193.24 o 
   6   6   8     1706.52     1969.97    196.64 o 
  -5   7   8     1165.98     1114.11    189.45 o 
  -3   7   8      100.44      143.50    184.67 o 
  -1   7   8       71.98      310.94    173.94 o 
   1   7   8       54.23      203.64    173.52 o 
   3   7   8     1764.26     1683.71    255.91 o 
   5   7   8      328.87      363.17    153.36 o 
   7   7   8      132.26       91.82    152.23 o 
  -6   8   8     3981.79     4361.84    200.60 o 
  -4   8   8      453.18      387.24    174.80 o 
  -2   8   8     1924.82     2071.46    162.46 o 
   0   8   8     5114.43     5325.01    256.50 o 
   2   8   8      618.47      785.23    151.06 o 
   4   8   8      563.76      488.74    147.03 o 
   6   8   8     7578.29     8100.95    204.47 o 
   8   8   8      494.31      653.58    132.29 o 
  -7   9   8       22.79      155.23    144.95 o 
  -5   9   8      224.56      165.96    244.68 o 
  -3   9   8        7.70       61.63    223.08 o 
  -1   9   8      100.34      162.24    178.95 o 
   1   9   8        7.33       -2.49    142.79 o 
   3   9   8       12.79      166.17    177.73 o 
   5   9   8      916.74     1013.52    153.20 o 
   7   9   8       14.98      197.68    148.51 o 
   9   9   8      867.41      877.82    155.03 o 
  -8  10   8      114.41      291.23    152.56 o 
  -6  10   8      815.46      547.85    120.99 o 
  -4  10   8      435.74      479.69    148.62 o 
  -2  10   8      647.92      429.02    165.42 o 
   0  10   8      201.92      327.42    151.74 o 
   2  10   8      154.42      228.75    148.93 o 
   4  10   8      697.60      458.65    126.38 o 
   6  10   8      103.51      141.47    150.55 o 
   8  10   8      296.45      424.29    136.44 o 
  10  10   8      233.21       17.22    189.07 o 
  -9  11   8       96.21      272.12    154.33 o 
  -7  11   8       55.19      125.20    130.17 o 
  -5  11   8        4.67       57.17    126.35 o 
  -3  11   8       79.30      103.77    155.77 o 
  -1  11   8        0.46      155.78    164.18 o 
   1  11   8       44.66       89.82    206.62 o 
   3  11   8       47.99      124.84    142.18 o 
   5  11   8     1068.73     1168.44    159.50 o 
   7  11   8       28.21       74.89    132.47 o 
   9  11   8      281.13      277.27    166.52 o 
  11  11   8      187.15      427.85    150.88 o 
 -10  12   8      885.72     1059.82    157.43 o 
  -8  12   8      498.59      612.81    138.85 o 
  -6  12   8      621.71      542.70    162.90 o 
  -4  12   8       98.39      283.35    157.58 o 
  -2  12   8     3909.34     3789.37    203.65 o 
   0  12   8     1387.10     1438.16    215.46 o 
   2  12   8      429.37      651.45    195.48 o 
   4  12   8      166.46       85.23    149.17 o 
   6  12   8      413.64      266.02    116.24 o 
   8  12   8      517.07      522.09    192.25 o 
  10  12   8      248.34      442.90    158.18 o 
  12  12   8      796.38      783.27    155.06 o 
 -11  13   8      419.36      497.32    161.77 o 
  -9  13   8        2.14      -20.81    154.46 o 
  -7  13   8      180.30      224.58    132.57 o 
  -5  13   8       91.47      195.92    139.00 o 
  -3  13   8     1134.68     1214.15    189.41 o 
  -1  13   8       37.57      122.01    147.40 o 
   1  13   8       41.86       -3.21    237.24 o 
   3  13   8       35.54     -242.78    249.20 o 
   5  13   8        1.06      200.14    180.34 o 
   7  13   8      527.62      479.27    139.98 o 
   9  13   8       10.01       65.32    107.77 o 
  11  13   8       25.97       44.90    117.11 o 
  13  13   8       32.21      257.27    133.81 o 
 -12  14   8       77.50      189.35    162.90 o 
 -10  14   8      138.90      348.21    153.57 o 
  -8  14   8      106.60      244.44    131.46 o 
  -6  14   8     1357.76     1410.57    165.22 o 
  -4  14   8       13.90      318.67    166.92 o 
  -2  14   8      403.58      556.05    186.22 o 
   0  14   8      173.17      430.37    144.22 o 
   2  14   8      334.91      231.06    128.84 o 
   4  14   8     2275.30     2077.63    135.56 o 
   6  14   8      837.03     1005.18    116.28 o 
   8  14   8      177.43      263.70    139.26 o 
  10  14   8      646.64      439.43    140.36 o 
  12  14   8      561.40      643.10    122.26 o 
  14  14   8        9.84      131.14    119.20 o 
 -13  15   8        6.95      104.55    147.70 o 
 -11  15   8        3.84      -36.10    160.92 o 
  -9  15   8       73.26      184.03    160.63 o 
  -7  15   8       19.52       20.39    132.71 o 
  -5  15   8       12.56      181.38    149.53 o 
  -3  15   8      184.28      256.64    149.10 o 
  -1  15   8        7.92      272.81    144.54 o 
   1  15   8      892.63      804.35    269.34 o 
   3  15   8      225.59      345.67    131.20 o 
   5  15   8        6.31      -78.15    124.87 o 
   7  15   8       66.38       63.32    146.67 o 
   9  15   8       32.86      475.68    175.03 o 
  11  15   8      221.17      295.26    138.85 o 
  13  15   8      386.54      526.69    138.86 o 
  15  15   8        1.87      181.18    115.92 o 
 -14  16   8       42.20      109.16    148.68 o 
 -12  16   8        1.57      119.42    137.68 o 
 -10  16   8       93.58      306.10    148.84 o 
  -8  16   8        7.47       46.90    181.25 o 
  -6  16   8        3.73     -183.50    183.50 o 
  -4  16   8      308.74      328.87    182.52 o 
  -2  16   8     1072.67     1426.62    194.05 o 
   0  16   8       34.88      248.64    120.12 o 
   2  16   8      429.52      432.05    144.68 o 
   4  16   8      142.88      250.72    101.98 o 
   6  16   8      669.93      823.08    105.89 o 
   8  16   8      105.68      230.09    114.96 o 
  10  16   8        0.97      -67.76    128.16 o 
  12  16   8      659.12      745.77    129.06 o 
  14  16   8      411.93      264.35    144.09 o 
  16  16   8       49.80     -124.86    124.86 o 
 -15  17   8        4.38      229.46    179.71 o 
 -13  17   8       68.78      241.50    151.43 o 
 -11  17   8       60.39      190.39    181.21 o 
  -9  17   8       62.72      269.71    151.09 o 
  -7  17   8       40.97      -80.38    242.49 o 
  -5  17   8       39.25      301.77    218.71 o 
  -3  17   8       76.06       44.08    144.77 o 
  -1  17   8       41.16       85.33    112.79 o 
   1  17   8      171.46       79.63    128.83 o 
   3  17   8       35.62      156.88    125.21 o 
   5  17   8        1.55      -15.98    105.19 o 
   7  17   8       74.00      256.73     94.91 o 
   9  17   8      433.51      451.91    106.79 o 
  11  17   8       81.96      153.04    130.65 o 
  13  17   8       98.91      129.83     95.85 o 
  15  17   8       69.74       71.52    127.50 o 
  17  17   8      307.01      301.81    116.48 o 
 -16  18   8      158.88      269.56    140.98 o 
 -14  18   8      159.70      166.81    170.11 o 
 -12  18   8        6.41       60.01    349.14 o 
 -10  18   8       98.07      377.78    185.83 o 
  -8  18   8      279.02      462.73    243.95 o 
  -6  18   8       33.46      278.53    186.13 o 
  -4  18   8      282.17      326.98    125.23 o 
  -2  18   8       15.99       69.61    113.96 o 
   0  18   8       36.56      -57.53    112.39 o 
   2  18   8      103.70      309.78    178.51 o 
   4  18   8      198.13      123.22    104.02 o 
   6  18   8        6.48       23.76    154.27 o 
   8  18   8      225.44       96.99    107.92 o 
  10  18   8      109.34      206.51    129.88 o 
  12  18   8       70.11       80.41    107.80 o 
  14  18   8       53.35       59.66    118.47 o 
  16  18   8      364.85      279.66    132.39 o 
  18  18   8       25.53       69.02    126.65 o 
 -17  19   8        9.56        1.48    129.81 o 
 -15  19   8       17.06       38.90    168.24 o 
 -13  19   8       71.37      -41.38    162.39 o 
 -11  19   8        1.25      111.42    222.21 o 
  -9  19   8       48.12      276.39    187.22 o 
  -7  19   8       15.87      119.90    156.66 o 
  -5  19   8      139.04       28.51    151.02 o 
  -3  19   8      257.32      230.21    105.72 o 
  -1  19   8       52.36      300.03    125.66 o 
   1  19   8      592.68      737.78    169.01 o 
   3  19   8        7.91      196.31     98.64 o 
   5  19   8       21.35      377.30    102.68 o 
   7  19   8      562.91      702.54    110.39 o 
   9  19   8       14.97       32.78    138.11 o 
  11  19   8       12.47      238.40    118.25 o 
  13  19   8       55.46      -68.84    118.00 o 
  15  19   8       10.39      264.80    134.34 o 
  17  19   8       89.14        4.91    118.92 o 
 -16  20   8      145.31       72.95    166.33 o 
 -14  20   8       11.41      -46.18    161.15 o 
 -12  20   8       11.99     -153.67    196.37 o 
 -10  20   8      167.39      165.08    156.56 o 
  -8  20   8      136.61      160.61    154.86 o 
  -6  20   8       30.47      144.67    158.81 o 
  -4  20   8        8.69      301.75    132.86 o 
  -2  20   8     1186.86     1108.61    158.92 o 
   0  20   8      230.90      163.59    145.36 o 
   2  20   8      151.85      199.95    113.79 o 
   4  20   8      131.23      165.64    107.83 o 
   6  20   8      313.98      416.24    190.37 o 
   8  20   8       76.87       55.35    105.89 o 
  10  20   8      159.85      389.32    118.65 o 
  12  20   8       96.77      236.60    118.77 o 
  14  20   8        2.71      145.30    135.88 o 
  16  20   8      124.81       99.15    140.21 o 
 -15  21   8       12.91       91.47    207.39 o 
 -13  21   8       83.35      313.89    230.67 o 
 -11  21   8       22.70       47.69    234.17 o 
  -9  21   8        0.95      198.76    266.56 o 
  -7  21   8       50.60      -54.14    156.25 o 
  -5  21   8      166.17      207.02    133.14 o 
  -3  21   8      185.21      124.60    120.87 o 
  -1  21   8       61.23      296.71    155.76 o 
   1  21   8       61.89      329.46    126.28 o 
   3  21   8      196.10      104.31    119.51 o 
   5  21   8        1.79      -94.08    109.76 o 
   7  21   8      133.41      217.01    131.70 o 
   9  21   8       19.13       27.67    108.08 o 
  11  21   8        3.56       -6.32    109.06 o 
  13  21   8      146.51      219.34    124.48 o 
  15  21   8       18.11      137.71    135.70 o 
 -12  22   8       17.17     -125.17    193.87 o 
 -10  22   8       60.35      201.04    156.30 o 
  -8  22   8       16.65       93.52    158.32 o 
  -6  22   8       11.11       22.69    259.56 o 
  -4  22   8      423.40      485.85    124.17 o 
  -2  22   8        3.09       44.60    111.10 o 
   0  22   8       67.44      119.58    130.57 o 
   2  22   8        4.64       64.21    154.70 o 
   4  22   8      343.47      488.76    140.30 o 
   6  22   8      403.75      418.66    119.34 o 
   8  22   8        8.07      123.05    106.58 o 
  10  22   8       17.72      301.37    131.03 o 
  12  22   8      197.65      349.04    136.93 o 
 -11  23   8       19.70        2.97    162.08 o 
  -9  23   8       48.02      510.03    195.40 o 
  -7  23   8        7.89      158.05    154.03 o 
  -5  23   8        2.95      111.25    154.27 o 
  -3  23   8       12.53      230.49    158.63 o 
  -1  23   8        1.14      214.17    170.77 o 
   1  23   8        2.16      134.11    118.26 o 
   3  23   8      156.47       25.54    107.01 o 
   5  23   8       59.65       -5.54    110.77 o 
   7  23   8        9.66      -10.73    109.41 o 
   9  23   8      103.03      204.55    104.46 o 
  11  23   8        1.00      169.17    121.40 o 
  -8  24   8        0.74      133.85    216.81 o 
  -6  24   8       18.65      353.47    164.24 o 
  -4  24   8       86.18       71.72    162.26 o 
  -2  24   8       38.46     -135.37    159.21 o 
   0  24   8        9.79      -37.06    135.17 o 
   2  24   8      206.36      119.44    102.26 o 
   4  24   8       29.39      222.73    109.75 o 
   6  24   8       11.00      -85.83    122.16 o 
   8  24   8        1.34       75.92    122.48 o 
  -5  25   8        5.62      197.23    226.63 o 
  -3  25   8       28.26      180.60    152.27 o 
  -1  25   8       13.42       68.28    125.51 o 
   1  25   8       20.58      124.53    110.63 o 
   3  25   8        0.33      207.65     98.45 o 
   5  25   8       49.48      -11.28    123.26 o 
   0   1   9     1417.12     1025.99    252.41 o 
  -1   2   9     1617.26     1543.32    178.68 o 
   1   2   9     5904.15     5617.24    281.01 o 
  -2   3   9     1041.43     1347.21    182.02 o 
   0   3   9        5.00      366.86    179.24 o 
   2   3   9      295.46      363.78    183.19 o 
  -3   4   9      362.26      283.64    147.15 o 
  -1   4   9     5692.09     5264.43    317.78 o 
   1   4   9      189.69      285.97    178.58 o 
   3   4   9      610.59      583.91    132.06 o 
  -4   5   9       54.97      223.14    147.97 o 
  -2   5   9     1597.39     1427.91    156.49 o 
   0   5   9     2739.12     2623.21    185.57 o 
   2   5   9        8.42     -131.60    265.83 o 
   4   5   9       10.74      114.19    234.90 o 
  -5   6   9      882.72      924.51    150.24 o 
  -3   6   9      487.24      299.55    152.02 o 
  -1   6   9      163.24      281.39    180.42 o 
   1   6   9       38.68       26.01    173.48 o 
   3   6   9       13.01      -18.40    182.05 o 
   5   6   9     5114.67     4953.32    203.54 o 
  -6   7   9     4104.56     3741.84    166.74 o 
  -4   7   9       12.79       81.65    178.84 o 
  -2   7   9        8.87     -126.59    140.51 o 
   0   7   9        4.29       -5.20    148.72 o 
   2   7   9      687.61      785.28    205.33 o 
   4   7   9     1629.71     1447.66    217.98 o 
   6   7   9       85.50       20.27    176.71 o 
  -7   8   9      122.72      249.44    132.13 o 
  -5   8   9       27.41      260.61    185.57 o 
  -3   8   9     1562.41     1746.88    190.15 o 
  -1   8   9       73.93      130.52    180.15 o 
   1   8   9        2.39       -8.52    201.07 o 
   3   8   9       19.19      186.50    127.94 o 
   5   8   9     1499.02     1310.78    184.86 o 
   7   8   9     2309.39     1921.18    161.52 o 
  -8   9   9        0.73       39.72    132.15 o 
  -6   9   9       16.82       84.77    154.32 o 
  -4   9   9        0.96      -57.26    182.01 o 
  -2   9   9      131.91      172.23    183.08 o 
   0   9   9       80.39      357.40    196.14 o 
   2   9   9       23.69      259.92    181.10 o 
   4   9   9       46.71      144.16    148.14 o 
   6   9   9     1100.38     1157.76    143.23 o 
   8   9   9     1158.47      979.14    134.32 o 
  -9  10   9       92.02       79.86    135.65 o 
  -7  10   9     1131.47     1226.87    159.14 o 
  -5  10   9        9.26       81.62    131.37 o 
  -3  10   9     1743.90     1614.10    157.99 o 
  -1  10   9     1614.79     1950.14    204.80 o 
   1  10   9      652.01      820.90    164.81 o 
   3  10   9       84.26      114.04    138.77 o 
   5  10   9      112.44      220.50    163.68 o 
   7  10   9      499.75      659.05    138.06 o 
   9  10   9      212.99      459.96    130.70 o 
 -10  11   9        3.47      199.08    138.12 o 
  -8  11   9      427.33      595.45    130.38 o 
  -6  11   9      147.05      355.38    148.45 o 
  -4  11   9     1102.42      918.29    155.87 o 
  -2  11   9        3.72       21.13    158.99 o 
   0  11   9     2170.81     2353.23    170.47 o 
   2  11   9       66.57      328.99    194.01 o 
   4  11   9        9.54      161.41    108.99 o 
   6  11   9      839.38      820.10    142.20 o 
   8  11   9      144.07      293.02    135.78 o 
  10  11   9      115.50      261.23    128.01 o 
 -11  12   9      101.44      156.78    131.15 o 
  -9  12   9      625.26      885.53    146.16 o 
  -7  12   9        1.02      169.25    160.36 o 
  -5  12   9       80.01       58.83    130.61 o 
  -3  12   9      123.09       72.12    163.02 o 
  -1  12   9        6.93      125.15    149.89 o 
   1  12   9       44.97       85.15    201.32 o 
   3  12   9      488.48      529.05    132.85 o 
   5  12   9      130.85      280.39    152.91 o 
   7  12   9      370.84      454.74    137.94 o 
   9  12   9      786.33      798.92    165.32 o 
  11  12   9      387.82      303.32    138.96 o 
 -12  13   9        3.92      -62.71    134.96 o 
 -10  13   9      145.21       64.69    163.54 o 
  -8  13   9      405.52      470.62    139.10 o 
  -6  13   9       15.12      102.50    164.35 o 
  -4  13   9     1311.66     1009.97    169.07 o 
  -2  13   9      316.12      445.51    143.51 o 
   0  13   9       37.52      138.00    156.47 o 
   2  13   9      469.08      591.15    214.79 o 
   4  13   9        3.48       48.18    132.19 o 
   6  13   9       75.20       25.24    130.65 o 
   8  13   9      315.72      651.43    168.49 o 
  10  13   9      877.81     1086.85    170.87 o 
  12  13   9       68.25      -64.69    132.64 o 
 -13  14   9      385.04      483.78    166.50 o 
 -11  14   9        5.07      121.07    170.59 o 
  -9  14   9       13.70       83.35    162.45 o 
  -7  14   9      189.47     -121.41    141.97 o 
  -5  14   9       13.41       83.65    137.37 o 
  -3  14   9      534.43      649.90    146.51 o 
  -1  14   9      159.41      -74.49    302.46 o 
   1  14   9      268.31      369.52    157.28 o 
   3  14   9      392.64      413.38    233.88 o 
   5  14   9       41.19      178.09    146.35 o 
   7  14   9       78.49      300.48    149.92 o 
   9  14   9       74.04      126.09    142.74 o 
  11  14   9        4.05        0.70    151.07 o 
  13  14   9      309.72      367.13    194.63 o 
 -14  15   9        4.38      145.44    173.58 o 
 -12  15   9        2.39      135.11    158.84 o 
 -10  15   9        2.98      125.61    168.47 o 
  -8  15   9       75.82      185.65    165.39 o 
  -6  15   9       19.40      138.02    168.41 o 
  -4  15   9      696.72     1028.91    188.31 o 
  -2  15   9        1.67       26.45    183.02 o 
   0  15   9       99.45      532.75    182.80 o 
   2  15   9      390.38      647.38    151.13 o 
   4  15   9        3.31      169.38    110.22 o 
   6  15   9        0.06      144.60    146.56 o 
   8  15   9      118.26      211.91    259.56 o 
  10  15   9      284.57      199.36    174.47 o 
  12  15   9       29.52      206.00    140.22 o 
  14  15   9        6.19      222.36    171.05 o 
 -15  16   9      165.97      255.61    182.88 o 
 -13  16   9       12.61       47.53    140.69 o 
 -11  16   9       12.60       83.91    139.16 o 
  -9  16   9      130.37      208.88    140.67 o 
  -7  16   9       28.35      107.45    170.91 o 
  -5  16   9       37.15      322.07    187.24 o 
  -3  16   9      128.77      191.23    211.12 o 
  -1  16   9      155.11      157.79    184.77 o 
   1  16   9       63.00      121.82    255.62 o 
   3  16   9      231.34      215.65    113.68 o 
   5  16   9        5.45       40.37    128.61 o 
   7  16   9       92.77      118.08    130.12 o 
   9  16   9       24.26       53.90    164.58 o 
  11  16   9       13.41      121.57    183.28 o 
  13  16   9      140.49      189.49    146.21 o 
  15  16   9        1.05      129.24    175.04 o 
 -16  17   9        6.39      101.81    181.59 o 
 -14  17   9       53.09       27.59    140.16 o 
 -12  17   9      423.18      388.02    167.84 o 
 -10  17   9        6.64      604.86    398.46 o 
  -8  17   9        1.19       45.13    149.48 o 
  -6  17   9      402.26      428.89    192.19 o 
  -4  17   9        7.16     -127.39    193.76 o 
  -2  17   9       56.79      -86.33    151.07 o 
   0  17   9        4.45      135.59    127.67 o 
   2  17   9      194.28      -43.97    167.50 o 
   4  17   9      251.33      507.47    131.23 o 
   6  17   9      141.95      220.62    138.66 o 
   8  17   9       11.65      367.43    151.54 o 
  10  17   9      323.34      311.77    116.27 o 
  12  17   9        4.54      219.25    120.27 o 
  14  17   9        6.37      -49.14    132.33 o 
  16  17   9       17.36      117.18    176.56 o 
 -15  18   9        2.37     -216.08    316.02 o 
 -13  18   9       16.41      268.56    200.23 o 
 -11  18   9       38.61       68.74    198.56 o 
  -9  18   9      154.55       77.43    194.14 o 
  -7  18   9       18.00      256.95    153.96 o 
  -5  18   9       78.52      -36.10    191.55 o 
  -3  18   9      147.07      126.22    155.30 o 
  -1  18   9       18.88      -25.95    189.88 o 
   1  18   9       71.77      122.04    208.06 o 
   3  18   9      253.65      351.79    116.79 o 
   5  18   9       82.98      314.20    116.41 o 
   7  18   9        4.33       60.44    106.10 o 
   9  18   9      134.20      261.00    119.90 o 
  11  18   9      354.11      345.04    122.36 o 
  13  18   9       16.36       -1.05     94.52 o 
  15  18   9       52.21      119.77    122.25 o 
 -14  19   9       43.16     -105.78    158.85 o 
 -12  19   9       33.40      218.23    166.62 o 
 -10  19   9       21.82      222.54    158.94 o 
  -8  19   9       15.90       37.75    156.22 o 
  -6  19   9       31.14      -24.76    153.85 o 
  -4  19   9        1.80      144.55    154.11 o 
  -2  19   9       17.46     -105.66    152.06 o 
   0  19   9      396.98      429.72    262.33 o 
   2  19   9        4.04       15.44    114.02 o 
   4  19   9       37.07      156.89    129.91 o 
   6  19   9      108.98      -14.44    126.02 o 
   8  19   9      300.92      399.53    117.94 o 
  10  19   9       18.46      -15.05    119.88 o 
  12  19   9       95.53      191.74    108.35 o 
  14  19   9       30.43      166.09    121.81 o 
 -13  20   9        3.17     -153.16    206.58 o 
 -11  20   9       64.55      -57.36    201.32 o 
  -9  20   9        5.81       66.27    192.34 o 
  -7  20   9       11.56      137.87    141.73 o 
  -5  20   9       16.05      311.67    226.88 o 
  -3  20   9        2.41       60.16    157.73 o 
  -1  20   9      106.77      285.24    190.99 o 
   1  20   9       16.63     -153.66    224.25 o 
   3  20   9      458.57      767.80    135.28 o 
   5  20   9        8.80      232.52    100.69 o 
   7  20   9       89.71      147.41    120.96 o 
   9  20   9       19.70       58.13    133.00 o 
  11  20   9       71.03       86.01    129.18 o 
  13  20   9        2.32      136.26     97.14 o 
 -10  21   9        3.91     -157.33    157.33 o 
  -8  21   9       11.66      156.05    206.77 o 
  -6  21   9       32.32       33.50    156.71 o 
  -4  21   9        3.00      -13.39    161.67 o 
  -2  21   9       40.39      127.02    233.59 o 
   0  21   9      199.20      261.81    191.25 o 
   2  21   9      303.51      322.48    108.92 o 
   4  21   9       25.01      -12.53    116.09 o 
   6  21   9      146.86      441.05    106.23 o 
   8  21   9       18.08       55.90    162.83 o 
  10  21   9       10.20       61.78    198.55 o 
  12  21   9       62.57      231.16    189.31 o 
  -9  22   9        0.57       85.23    219.58 o 
  -7  22   9        3.31      335.76    159.27 o 
  -5  22   9        0.60      246.18    263.35 o 
  -3  22   9        8.74      -46.63    195.59 o 
  -1  22   9       60.50        2.95    137.01 o 
   1  22   9       20.97      302.96    136.37 o 
   3  22   9       77.45      120.41    104.48 o 
   5  22   9        0.49        8.72    113.27 o 
   7  22   9       17.24       63.22    103.19 o 
   9  22   9        0.03      451.92    139.70 o 
  -6  23   9       21.83      560.13    358.63 o 
  -4  23   9        1.05      218.52    168.48 o 
  -2  23   9       57.62      297.17    199.62 o 
   0  23   9      137.14      112.32    157.54 o 
   2  23   9        1.72       41.37    103.50 o 
   4  23   9       16.18       16.32    122.74 o 
   6  23   9       50.50      135.56    110.90 o 
  -1  24   9        0.09       62.75    139.71 o 
   1  24   9       29.97      227.78    127.12 o 
   3  24   9        2.29       11.01    209.95 o 
   1   1  10      133.18      179.50    148.66 o 
   0   2  10      227.47      190.47    179.82 o 
   2   2  10       97.54      114.34    329.89 o 
  -1   3  10      203.11      355.96    218.71 o 
   1   3  10      143.64      315.64    182.71 o 
   3   3  10     1190.25      970.29    211.41 o 
  -2   4  10     1342.42     1433.25    213.16 o 
   0   4  10       43.46       19.56    184.71 o 
   2   4  10     2452.78     2572.95    159.18 o 
   4   4  10       76.96      303.98    178.09 o 
  -3   5  10       23.94     -136.02    140.20 o 
  -1   5  10       31.61      365.20    200.76 o 
   1   5  10       12.22      227.28    150.25 o 
   3   5  10       34.62     -127.17    150.93 o 
   5   5  10       81.79      195.08    171.99 o 
  -4   6  10      596.26      827.17    188.43 o 
  -2   6  10       22.66      -69.26    174.36 o 
   0   6  10       19.10      -28.03    184.03 o 
   2   6  10      386.43      407.89    149.99 o 
   4   6  10      935.83     1119.93    132.32 o 
   6   6  10      757.17      509.06    272.11 o 
  -5   7  10       61.86      -68.53    183.61 o 
  -3   7  10      457.62      286.49    196.09 o 
  -1   7  10      166.63      438.27    198.18 o 
   1   7  10      332.38      293.24    141.60 o 
   3   7  10      109.82      255.96    126.77 o 
   5   7  10      138.83      248.47    150.23 o 
   7   7  10      456.47      317.15    152.27 o 
  -6   8  10       19.58      279.51    184.31 o 
  -4   8  10       27.06       76.87    150.20 o 
  -2   8  10      557.94      595.09    206.12 o 
   0   8  10        6.54       94.61    142.78 o 
   2   8  10      171.60      176.69    127.00 o 
   4   8  10      402.32      458.78    129.94 o 
   6   8  10        0.23     -151.60    151.60 o 
   8   8  10       66.44      159.34    126.58 o 
  -7   9  10       88.61      271.88    130.70 o 
  -5   9  10       59.55      -33.33    183.58 o 
  -3   9  10      566.41      595.82    240.01 o 
  -1   9  10      439.72      345.51    187.04 o 
   1   9  10      177.23       16.30    180.64 o 
   3   9  10      253.31      314.59    126.28 o 
   5   9  10       19.29      -11.07    148.44 o 
   7   9  10      313.40       81.64    127.72 o 
   9   9  10       21.42       93.55    132.77 o 
  -8  10  10       19.21       26.48    134.26 o 
  -6  10  10      119.76      366.71    158.93 o 
  -4  10  10      145.59       83.92    177.56 o 
  -2  10  10      105.71      210.23    196.11 o 
   0  10  10      238.75      350.72    179.79 o 
   2  10  10       35.17       71.98    202.95 o 
   4  10  10      598.41      644.46    161.19 o 
   6  10  10      725.75      423.85    161.92 o 
   8  10  10      105.84       28.37    138.04 o 
  10  10  10      437.48      612.36    139.12 o 
  -9  11  10      157.60      377.49    162.67 o 
  -7  11  10        8.84      198.87    135.19 o 
  -5  11  10      617.83      669.06    165.29 o 
  -3  11  10        9.41      -30.06    188.49 o 
  -1  11  10       61.72      143.90    197.48 o 
   1  11  10      362.91      486.67    207.85 o 
   3  11  10       11.64      126.36    120.47 o 
   5  11  10      557.79      540.93    140.77 o 
   7  11  10       10.30       32.68    164.97 o 
   9  11  10        1.90      138.51    135.23 o 
  11  11  10      193.04      123.52    158.75 o 
 -10  12  10       52.36      -33.59    171.88 o 
  -8  12  10       34.16      285.86    159.23 o 
  -6  12  10        6.37       66.49    138.16 o 
  -4  12  10        7.51      160.03    127.13 o 
  -2  12  10      380.27      564.21    204.11 o 
   0  12  10      202.73       94.10    161.37 o 
   2  12  10      970.25     1005.44    215.57 o 
   4  12  10      160.28      311.65    147.24 o 
   6  12  10      659.23      525.38    132.22 o 
   8  12  10      100.47      226.43    169.81 o 
  10  12  10      171.03      370.73    139.28 o 
  12  12  10        2.58      140.36    162.13 o 
 -11  13  10      156.16       80.70    162.96 o 
  -9  13  10       55.63      249.64    170.98 o 
  -7  13  10      177.21      226.52    157.26 o 
  -5  13  10        4.26      -28.37    160.51 o 
  -3  13  10      270.25      377.81    166.68 o 
  -1  13  10        3.98      111.99    136.69 o 
   1  13  10       37.24       70.62    153.79 o 
   3  13  10        3.22       -3.35    129.41 o 
   5  13  10       23.43     -154.16    154.16 o 
   7  13  10      658.36      465.20    131.85 o 
   9  13  10       74.48       87.65    163.31 o 
  11  13  10       10.37      279.58    142.32 o 
  13  13  10       23.11      113.23    175.92 o 
 -12  14  10       18.29      113.58    145.47 o 
 -10  14  10        0.72       24.63    143.77 o 
  -8  14  10       86.82       88.76    138.03 o 
  -6  14  10       87.85       45.85    170.88 o 
  -4  14  10      226.70      226.34    170.25 o 
  -2  14  10       34.02       47.64    126.28 o 
   0  14  10      145.82     -121.60    183.90 o 
   2  14  10      287.12      157.66    132.25 o 
   4  14  10       23.16      165.64    182.55 o 
   6  14  10        3.78       92.78    147.64 o 
   8  14  10        9.79      -23.99    163.23 o 
  10  14  10      146.04      156.34    168.64 o 
  12  14  10      404.31      278.83    146.73 o 
  14  14  10        1.38      143.17    169.98 o 
 -13  15  10        7.11       97.24    149.96 o 
 -11  15  10        3.68      106.72    177.36 o 
  -9  15  10      104.97      347.21    167.72 o 
  -7  15  10       12.61      -43.19    145.80 o 
  -5  15  10      304.57      198.07    179.45 o 
  -3  15  10        5.54     -126.19    190.55 o 
  -1  15  10      558.57      540.54    231.69 o 
   1  15  10      343.51      307.28    152.78 o 
   3  15  10      287.41      218.24    133.33 o 
   5  15  10        7.81      154.17    262.48 o 
   7  15  10      326.56      194.01    155.28 o 
   9  15  10      175.04      142.08    188.95 o 
  11  15  10      111.37      129.95    137.14 o 
  13  15  10        5.74      -20.36    139.26 o 
  15  15  10       60.46      216.87    179.09 o 
 -14  16  10        6.10      162.24    180.88 o 
 -12  16  10       40.70       88.71    193.86 o 
 -10  16  10      202.78      290.45    179.28 o 
  -8  16  10        1.23      225.11    169.59 o 
  -6  16  10      131.15       64.19    151.85 o 
  -4  16  10      193.07      237.63    151.78 o 
  -2  16  10        1.58      -11.59    192.05 o 
   0  16  10        3.26      257.77    151.46 o 
   2  16  10      156.30      245.31    134.49 o 
   4  16  10       59.48      181.43    120.02 o 
   6  16  10        8.92       93.72    203.02 o 
   8  16  10      171.04      385.39    186.73 o 
  10  16  10        1.49      390.88    191.15 o 
  12  16  10       58.76     -100.22    150.94 o 
  14  16  10        2.24      -47.86    149.53 o 
 -13  17  10       79.34      296.57    150.09 o 
 -11  17  10       54.64       -5.71    153.55 o 
  -9  17  10       27.53      -60.80    158.90 o 
  -7  17  10       98.37       65.34    243.95 o 
  -5  17  10        5.44       28.34    138.60 o 
  -3  17  10      153.42      331.51    192.71 o 
  -1  17  10       73.73      -21.52    185.39 o 
   1  17  10      196.53      190.65    185.37 o 
   3  17  10       14.49      265.50    125.52 o 
   5  17  10        4.77      184.29    134.67 o 
   7  17  10       84.25      191.95    120.54 o 
   9  17  10        6.45      186.50    136.20 o 
  11  17  10       37.46      272.37    133.55 o 
  13  17  10      149.70      318.23    221.19 o 
 -12  18  10       68.01       22.64    227.52 o 
 -10  18  10        0.51     -160.80    292.10 o 
  -8  18  10       16.25       -0.70    197.88 o 
  -6  18  10       40.70      144.87    196.31 o 
  -4  18  10       92.20      179.97    135.79 o 
  -2  18  10       35.18      172.46    193.20 o 
   0  18  10        9.15       98.42    154.15 o 
   2  18  10      267.85      202.62    118.00 o 
   4  18  10       26.83       93.30    132.35 o 
   6  18  10       57.21      159.02    149.85 o 
   8  18  10       29.36      -50.30    136.85 o 
  10  18  10       66.35       50.00    159.18 o 
  12  18  10       34.31       75.87    137.95 o 
 -11  19  10       66.67      190.18    178.88 o 
  -9  19  10        1.83      104.70    164.16 o 
  -7  19  10       42.71       19.21    203.95 o 
  -5  19  10       53.24      -42.78    202.22 o 
  -3  19  10       89.67      174.30    195.78 o 
  -1  19  10        0.75      -79.18    197.12 o 
   1  19  10       85.08      312.02    159.52 o 
   3  19  10       56.28       62.54    154.32 o 
   5  19  10       49.97      379.60    155.38 o 
   7  19  10       43.02      396.79    135.96 o 
   9  19  10       16.48      163.71    111.28 o 
  11  19  10        6.49      179.02    136.80 o 
  -8  20  10        5.02      130.61    207.04 o 
  -6  20  10       36.78       41.64    262.92 o 
  -4  20  10        2.75      324.66    164.86 o 
  -2  20  10       85.51       63.93    199.67 o 
   0  20  10        5.94     -116.47    155.98 o 
   2  20  10        3.36      -33.49    110.76 o 
   4  20  10        0.60       -1.51    194.98 o 
   6  20  10       32.75       75.33    110.46 o 
   8  20  10       14.03      207.91    139.90 o 
  -5  21  10        1.04      232.48    190.40 o 
  -3  21  10        0.31      201.15    163.87 o 
  -1  21  10        1.96      142.52    225.13 o 
   1  21  10        1.15      118.54    147.17 o 
   3  21  10        0.45       29.85    161.88 o 
   5  21  10       59.02      238.92    203.05 o 
   0  22  10       11.73      170.15    205.90 o 
   2  22  10       22.19       83.46    201.93 o 
   0   1  11      337.11      278.61    113.80 o 
  -1   2  11      273.66      645.73    177.11 o 
   1   2  11       88.42      348.42    128.20 o 
  -2   3  11      104.52       31.56    214.04 o 
   0   3  11     1537.42     1560.48    189.51 o 
   2   3  11       62.82      168.35    149.30 o 
  -3   4  11      388.39      506.28    149.36 o 
  -1   4  11      417.21      380.62    148.66 o 
   1   4  11      618.25      598.73    130.06 o 
   3   4  11      267.24      302.90    151.44 o 
  -4   5  11      334.33      348.48    183.64 o 
  -2   5  11      137.25      225.48    180.43 o 
   0   5  11      109.01       -6.80    186.32 o 
   2   5  11      294.21      228.49    128.88 o 
   4   5  11       74.41      267.15    181.26 o 
  -5   6  11       50.17      -31.94    148.52 o 
  -3   6  11      159.83      249.14    155.82 o 
  -1   6  11       63.16      134.49    144.02 o 
   1   6  11      350.25      251.68    131.55 o 
   3   6  11      389.01      521.91    128.93 o 
   5   6  11       33.91      117.08    149.90 o 
  -6   7  11       11.28      233.26    186.90 o 
  -4   7  11       20.78       -4.57    176.51 o 
  -2   7  11       20.77      -18.28    182.37 o 
   0   7  11       21.40      110.02    149.73 o 
   2   7  11       69.45      182.82    160.43 o 
   4   7  11      807.93      548.36    133.06 o 
   6   7  11       88.90      350.09    133.64 o 
  -7   8  11       81.66      150.75    303.19 o 
  -5   8  11      426.96      331.64    150.28 o 
  -3   8  11       44.14      197.40    158.02 o 
  -1   8  11        6.31      179.64    189.41 o 
   1   8  11        5.62       73.49    157.70 o 
   3   8  11       84.05      268.26    149.86 o 
   5   8  11       47.89      246.42    120.69 o 
   7   8  11      264.67      506.83    185.80 o 
  -8   9  11       10.00      144.84    167.92 o 
  -6   9  11        0.99       84.46    189.43 o 
  -4   9  11      185.85      180.28    187.08 o 
  -2   9  11      737.05      615.20    190.95 o 
   0   9  11        4.43       99.56    159.26 o 
   2   9  11      636.54      861.94    166.15 o 
   4   9  11      640.91      606.03    159.21 o 
   6   9  11       43.55       22.06    302.46 o 
   8   9  11      103.79      144.33    161.85 o 
  -9  10  11        1.25      103.39    140.07 o 
  -7  10  11       17.30      110.76    138.96 o 
  -5  10  11        4.78       99.94    189.38 o 
  -3  10  11       58.00      121.06    205.61 o 
  -1  10  11       95.32       84.25    151.68 o 
   1  10  11       89.85      196.18    160.25 o 
   3  10  11      247.37      316.84    131.38 o 
   5  10  11      115.67     -137.08    156.22 o 
   7  10  11       21.07      -31.46    137.19 o 
   9  10  11       29.41      155.22    158.79 o 
 -10  11  11       58.60       78.96    183.53 o 
  -8  11  11      126.47        1.24    161.32 o 
  -6  11  11        1.39       87.34    135.39 o 
  -4  11  11       35.84      189.50    134.50 o 
  -2  11  11       17.78      110.23    160.94 o 
   0  11  11       15.38     -130.64    192.54 o 
   2  11  11       40.41       61.84    175.45 o 
   4  11  11       53.68      147.07    114.36 o 
   6  11  11       72.42      182.39    142.60 o 
   8  11  11      397.79      713.83    237.51 o 
  10  11  11       17.40      204.47    142.96 o 
 -11  12  11        1.92      399.67    182.70 o 
  -9  12  11        3.54       58.97    160.78 o 
  -7  12  11       15.28      210.05    168.25 o 
  -5  12  11       47.47       76.90    164.98 o 
  -3  12  11       99.12       -2.97    165.93 o 
  -1  12  11       29.17       37.99    209.02 o 
   1  12  11      177.18      564.65    349.29 o 
   3  12  11        3.93      129.39    146.85 o 
   5  12  11       23.14      212.43    134.02 o 
   7  12  11       63.17      -72.16    149.89 o 
   9  12  11       20.77      106.66    171.62 o 
  11  12  11       25.95      151.83    148.45 o 
 -12  13  11       72.14      180.06    165.29 o 
 -10  13  11        8.68       18.17    144.94 o 
  -8  13  11      193.23      186.05    149.91 o 
  -6  13  11        7.75      211.81    173.75 o 
  -4  13  11        2.92       51.76    171.90 o 
  -2  13  11        0.99       68.48    141.40 o 
   0  13  11      108.95      157.58    230.90 o 
   2  13  11       20.43       92.22    155.24 o 
   4  13  11        2.64      -38.58    162.10 o 
   6  13  11      138.40      205.24    133.65 o 
   8  13  11      484.67      365.03    159.68 o 
  10  13  11       82.97      150.65    177.48 o 
  12  13  11        5.33       -5.71    149.59 o 
 -13  14  11       21.95      313.38    155.35 o 
 -11  14  11       25.54      -90.50    181.60 o 
  -9  14  11       33.46      259.97    177.19 o 
  -7  14  11      101.78      258.87    149.92 o 
  -5  14  11      258.09      388.36    174.85 o 
  -3  14  11       42.32      115.79    173.82 o 
  -1  14  11       73.32       58.85    156.85 o 
   1  14  11        1.09      212.68    138.99 o 
   3  14  11        4.97       30.64    183.41 o 
   5  14  11       19.83      199.49    290.20 o 
   7  14  11      202.51       70.42    128.76 o 
   9  14  11       66.39       16.30    165.91 o 
  11  14  11        0.00      -28.55    168.27 o 
  13  14  11       22.90      232.04    182.33 o 
 -12  15  11       19.43       59.65    175.91 o 
 -10  15  11        0.78       21.29    184.43 o 
  -8  15  11       58.49      166.82    181.04 o 
  -6  15  11       18.22      -64.77    133.36 o 
  -4  15  11        3.45       49.87    176.71 o 
  -2  15  11        4.28     -122.15    158.23 o 
   0  15  11      268.68      454.24    192.01 o 
   2  15  11       60.51      158.94    153.97 o 
   4  15  11       54.48       73.00    155.57 o 
   6  15  11        6.15      -98.73    151.24 o 
   8  15  11       30.59      259.68    171.87 o 
  10  15  11      190.07      241.04    199.29 o 
  12  15  11        0.46       85.38    176.40 o 
 -11  16  11       14.02      318.33    201.79 o 
  -9  16  11       33.84       41.98    153.99 o 
  -7  16  11        5.63       -3.29    149.95 o 
  -5  16  11       11.00     -161.66    161.66 o 
  -3  16  11        1.83      113.23    136.35 o 
  -1  16  11        7.25      109.07    187.40 o 
   1  16  11        2.18      176.17    136.56 o 
   3  16  11      169.21      165.84    134.87 o 
   5  16  11        1.01      -34.33    169.01 o 
   7  16  11       72.88      324.62    173.48 o 
   9  16  11       15.23      314.00    193.70 o 
  11  16  11       70.61      136.86    262.33 o 
  -8  17  11        2.78      151.84    201.93 o 
  -6  17  11       30.93      138.18    164.74 o 
  -4  17  11      242.17       73.85    136.00 o 
  -2  17  11        6.28      261.35    156.71 o 
   0  17  11       60.04      309.79    262.77 o 
   2  17  11        3.97      -83.45    133.97 o 
   4  17  11        1.68      -41.66    148.72 o 
   6  17  11      199.66      308.65    160.79 o 
   8  17  11       84.98      100.36    195.34 o 
  -7  18  11        6.95     -123.39    172.32 o 
  -5  18  11        0.22       73.50    261.31 o 
  -3  18  11       24.54      184.79    242.78 o 
  -1  18  11       17.55      249.26    160.89 o 
   1  18  11        6.92       99.51    134.51 o 
   3  18  11      134.19      286.64    136.68 o 
   5  18  11        0.31      367.18    121.98 o 
   7  18  11       17.00      181.22    155.85 o 
  -4  19  11      106.50      108.71    166.77 o 
  -2  19  11       29.39      103.80    224.84 o 
   0  19  11       98.82       26.89    202.19 o 
   2  19  11        2.78      258.74    199.44 o 
   4  19  11       19.08       80.37    130.51 o 
   0   0  12       15.52      128.69    256.79 o 
   1   1  12      337.13      423.08    120.64 o 
   0   2  12       12.33     -150.17    150.17 o 
   2   2  12       70.63       92.44    160.72 o 
  -1   3  12       95.87      128.99    156.64 o 
   1   3  12      201.86      205.98    136.96 o 
   3   3  12      324.69      193.13    136.40 o 
  -2   4  12        3.85      107.13    192.15 o 
   0   4  12        0.30       10.44    239.89 o 
   2   4  12       23.38       91.22    117.50 o 
   4   4  12        8.90      221.56    181.02 o 
  -3   5  12       23.25      114.43    163.56 o 
  -1   5  12        5.19      223.61    151.25 o 
   1   5  12        0.75       95.06    131.94 o 
   3   5  12        6.89      105.42    130.47 o 
   5   5  12       31.57      103.89    189.50 o 
  -4   6  12       51.05      108.79    186.01 o 
  -2   6  12        0.07       47.51    185.44 o 
   0   6  12      171.48       78.51    154.63 o 
   2   6  12       20.93      216.11    132.20 o 
   4   6  12        0.79      223.38    176.45 o 
   6   6  12        3.21      359.50    157.16 o 
  -5   7  12        5.02     -121.31    155.32 o 
  -3   7  12        0.62       38.48    186.53 o 
  -1   7  12       18.17      267.75    191.15 o 
   1   7  12       63.90       48.81    152.56 o 
   3   7  12       12.15      128.95    132.80 o 
   5   7  12      439.34      277.27    130.08 o 
   7   7  12       30.34      338.54    243.51 o 
  -6   8  12        5.77      376.61    195.46 o 
  -4   8  12        1.31        1.73    159.62 o 
  -2   8  12        7.38       61.18    150.78 o 
   0   8  12        8.46       40.59    181.27 o 
   2   8  12       52.48      177.14    136.26 o 
   4   8  12       93.82      173.94    154.67 o 
   6   8  12       13.92       72.80    155.81 o 
   8   8  12        0.33      -90.80    146.63 o 
  -7   9  12       21.55      290.14    147.32 o 
  -5   9  12       62.92       36.02    299.39 o 
  -3   9  12        0.13      310.12    258.83 o 
  -1   9  12        7.95       77.82    196.53 o 
   1   9  12       38.36     -101.50    152.48 o 
   3   9  12        0.88      178.63    134.16 o 
   5   9  12        0.90      112.37    134.21 o 
   7   9  12        4.23      -57.88    140.11 o 
   9   9  12        0.41       50.89    161.01 o 
  -8  10  12        0.86      189.57    173.77 o 
  -6  10  12        0.74      350.76    161.03 o 
  -4  10  12      128.70      188.77    213.17 o 
  -2  10  12        1.50        4.18    195.09 o 
   0  10  12        4.86      162.01    154.37 o 
   2  10  12       74.63      286.93    253.61 o 
   4  10  12        0.32      318.57    149.30 o 
   6  10  12        0.07       96.16    126.79 o 
   8  10  12       11.78     -103.54    148.86 o 
  10  10  12       64.69      -77.23    180.63 o 
  -9  11  12        0.26       89.32    145.42 o 
  -7  11  12       91.37      -82.02    143.50 o 
  -5  11  12       14.79      245.06    163.70 o 
  -3  11  12      157.64      339.04    262.19 o 
  -1  11  12       22.74      218.94    160.67 o 
   1  11  12       18.55      179.95    160.90 o 
   3  11  12       15.21      226.15    167.24 o 
   5  11  12        6.20      175.54    147.96 o 
   7  11  12      191.77      135.17    120.68 o 
   9  11  12       31.11      248.66    138.01 o 
  11  11  12        0.97       -8.53    154.77 o 
 -10  12  12        0.20      340.78    183.10 o 
  -8  12  12        0.27      -10.55    173.03 o 
  -6  12  12       34.25      123.17    140.15 o 
  -4  12  12       68.86       86.19    175.29 o 
  -2  12  12        6.77     -118.25    183.07 o 
   0  12  12       64.60      336.49    266.42 o 
   2  12  12       54.56      116.92    180.73 o 
   4  12  12       20.72      137.85    154.12 o 
   6  12  12        0.21      255.67    156.45 o 
   8  12  12        8.19      207.06    158.24 o 
  10  12  12        2.49      -36.18    154.67 o 
  -9  13  12       17.81      137.94    145.47 o 
  -7  13  12        0.74      315.36    182.45 o 
  -5  13  12        4.44      139.90    149.53 o 
  -3  13  12        3.66      200.29    140.84 o 
  -1  13  12       18.03      139.32    171.34 o 
   1  13  12        0.32        3.45    157.65 o 
   3  13  12      135.37       99.04    161.62 o 
   5  13  12       17.39      113.03    164.09 o 
   7  13  12       76.45       81.96    166.46 o 
   9  13  12       29.49       40.07    163.01 o 
  -8  14  12       26.68       92.36    182.40 o 
  -6  14  12        4.44      -47.63    173.28 o 
  -4  14  12       83.07      117.87    128.11 o 
  -2  14  12       80.77      144.31    153.45 o 
   0  14  12       13.27       10.13    173.92 o 
   2  14  12       37.79      236.99    193.13 o 
   4  14  12       34.81      -24.14    190.01 o 
   6  14  12        8.18       63.55    180.63 o 
   8  14  12      142.00      189.53    179.29 o 
  -5  15  12        2.00      209.52    153.01 o 
  -3  15  12      271.80      349.32    160.04 o 
  -1  15  12        0.93      178.42    241.03 o 
   1  15  12       45.09      -38.83    160.53 o 
   3  15  12        0.84      167.48    159.57 o 
   5  15  12       26.62      194.03    198.38 o 
  -2  16  12        3.06       46.46    162.06 o 
   0  16  12       20.19       49.91    127.08 o 
   2  16  12       24.03       33.38    161.01 o 
   0   1  13       14.01       33.86    121.75 o 
  -1   2  13       15.15      104.58    120.58 o 
   1   2  13        1.62      323.28    132.88 o 
  -2   3  13        2.03       61.47    123.53 o 
   0   3  13       13.41      157.40    147.88 o 
   2   3  13        0.10      142.49    133.64 o 
  -3   4  13        0.72        6.99    156.74 o 
  -1   4  13        0.11      -28.57    156.00 o 
   1   4  13        1.87       37.16    119.25 o 
   3   4  13       23.62      305.29    157.00 o 
  -4   5  13        1.07      -50.23    159.70 o 
  -2   5  13       26.57      174.94    193.33 o 
   0   5  13        1.48     -136.76    136.76 o 
   2   5  13        0.32      -65.71    155.36 o 
   4   5  13       52.39       97.19    140.58 o 
  -5   6  13        3.10       99.56    158.41 o 
  -3   6  13       73.07      265.51    155.26 o 
  -1   6  13        9.53      159.14    117.64 o 
   1   6  13       10.10      139.93    134.75 o 
   3   6  13        1.60       75.75    133.08 o 
   5   6  13        0.23       64.04    155.78 o 
  -6   7  13        0.08     -193.64    193.64 o 
  -4   7  13       45.57       69.46    158.28 o 
  -2   7  13       11.86      157.22    401.82 o 
   0   7  13       11.70      236.47    156.21 o 
   2   7  13       10.69      136.10    160.21 o 
   4   7  13       28.11      115.93    138.67 o 
   6   7  13       13.62       64.52    140.27 o 
  -7   8  13        0.52       35.32    163.77 o 
  -5   8  13       21.73     -117.57    201.51 o 
  -3   8  13       43.84       67.56    198.43 o 
  -1   8  13        1.43       15.41    157.10 o 
   1   8  13       93.51      184.38    159.53 o 
   3   8  13      216.67      116.83    161.43 o 
   5   8  13      120.80      248.05    163.90 o 
   7   8  13        0.00        5.47    159.70 o 
  -6   9  13        0.10      152.60    170.77 o 
  -4   9  13       29.05      190.70    200.36 o 
  -2   9  13        2.61      173.48    200.20 o 
   0   9  13       18.71      171.91    123.70 o 
   2   9  13        0.77       37.02    122.64 o 
   4   9  13        2.11      218.61    134.31 o 
   6   9  13       14.90      126.28    145.66 o 
  -5  10  13        2.34      169.75    161.70 o 
  -3  10  13       15.58      130.53    206.01 o 
  -1  10  13        2.48      188.95    167.99 o 
   1  10  13       45.54      -44.96    170.29 o 
   3  10  13       21.10        6.39    191.40 o 
   5  10  13       52.10       80.57    150.77 o 
  -4  11  13        0.37      363.73    222.15 o 
  -2  11  13        3.12      100.65    204.87 o 
   0  11  13       27.73       44.18    166.16 o 
   2  11  13        7.76       11.93    172.14 o 
   4  11  13       10.38       42.35    145.48 o 
   1   1  14       17.36       46.42    114.99 o 
   0   2  14        0.87      124.72    192.86 o 
                                                 
